# Supplementary material for: A bacterial network of T3SS effectors counteracts host pro-inflammatory responses and cell death to promote infection
Source: EMBO J. 2025 Mar 24;44(9):2424–45. doi: 10.1038/s44318-025-00412-5 (PMC12048508; doi:10.1038/s44318-025-00412-5)
Supplement: Supplementary file 3 — Source data Fig. 1 [file 44318_2025_412_MOESM3_ESM.zip]

Archive with 64 entries (52 files):
- Figure 1/
- Figure 1/.DS_Store
- __MACOSX/Figure 1/._.DS_Store
- Figure 1/1H/
- Figure 1/1F/
- Figure 1/1A/
- Figure 1/1G/
- Figure 1/1I/
- Figure 1/1K/
- Figure 1/1B/
- Figure 1/1E/
- Figure 1/1D/
- Figure 1/1C/
- Figure 1/1J/
- Figure 1/1H/Fig1H.xlsx
- Figure 1/1F/Fig1F FL Casp8.tif
- __MACOSX/Figure 1/1F/._Fig1F FL Casp8.tif
- Figure 1/1F/Fig1F Casp3.tif
- __MACOSX/Figure 1/1F/._Fig1F Casp3.tif
- Figure 1/1F/.DS_Store
- __MACOSX/Figure 1/1F/._.DS_Store
- Figure 1/1F/Fig1F Cl Casp8.tif
- __MACOSX/Figure 1/1F/._Fig1F Cl Casp8.tif
- Figure 1/1F/Fig1F Tubulin 2.tif
- __MACOSX/Figure 1/1F/._Fig1F Tubulin 2.tif
- Figure 1/1F/Fig1F Tubulin 1.tif
- __MACOSX/Figure 1/1F/._Fig1F Tubulin 1.tif
- Figure 1/1F/Fig1F GSDMD.tif
- __MACOSX/Figure 1/1F/._Fig1F GSDMD.tif
- Figure 1/1A/Fig1A.xlsx
- Figure 1/1G/Fig1G.xlsx
- Figure 1/1I/Fig1I.xlsx
- Figure 1/1K/Fig1K.xlsx
- Figure 1/1B/Fig1B GSDMD.tif
- __MACOSX/Figure 1/1B/._Fig1B GSDMD.tif
- Figure 1/1B/Fig1B Tubulin 2.tif
- __MACOSX/Figure 1/1B/._Fig1B Tubulin 2.tif
- Figure 1/1B/Fig1B Tubulin 1.tif
- __MACOSX/Figure 1/1B/._Fig1B Tubulin 1.tif
- Figure 1/1B/Fig1B Casp3.tif
- __MACOSX/Figure 1/1B/._Fig1B Casp3.tif
- Figure 1/1B/Fig1B FL Casp8.tif
- __MACOSX/Figure 1/1B/._Fig1B FL Casp8.tif
- Figure 1/1B/Fig1B Cl Casp8.tif
- __MACOSX/Figure 1/1B/._Fig1B Cl Casp8.tif
- Figure 1/1E/Fig1E.xlsx
- Figure 1/1D/Fig1D Casp3.tif
- __MACOSX/Figure 1/1D/._Fig1D Casp3.tif
- Figure 1/1D/Fig1D Tubulin.tif
- __MACOSX/Figure 1/1D/._Fig1D Tubulin.tif
- Figure 1/1D/Fig1D Cl Casp8.tif
- __MACOSX/Figure 1/1D/._Fig1D Cl Casp8.tif
- Figure 1/1D/Fig1D FL Casp8.tif
- __MACOSX/Figure 1/1D/._Fig1D FL Casp8.tif
- Figure 1/1C/Fig1C.xlsx
- __MACOSX/Figure 1/1C/._Fig1C.xlsx
- Figure 1/1J/Fig1J Tubulin.tif
- __MACOSX/Figure 1/1J/._Fig1J Tubulin.tif
- Figure 1/1J/Fig1J Casp3.tif
- __MACOSX/Figure 1/1J/._Fig1J Casp3.tif
- Figure 1/1J/Fig1J FL Casp8.tif
- __MACOSX/Figure 1/1J/._Fig1J FL Casp8.tif
- Figure 1/1J/Fig1J Cl Casp8.tif
- __MACOSX/Figure 1/1J/._Fig1J Cl Casp8.tif
