# Supplementary material for: A bacterial network of T3SS effectors counteracts host pro-inflammatory responses and cell death to promote infection
Source: EMBO J. 2025 Mar 24;44(9):2424–45. doi: 10.1038/s44318-025-00412-5 (PMC12048508; doi:10.1038/s44318-025-00412-5)
Supplement: Supplementary file 3 — Source data Fig. 1 [file 44318_2025_412_MOESM3_ESM.zip › Figure 1/1H/Fig1H.xlsx]

## Sheet: Sheet1
Time (h)	Trif-/- + IgG control		Trif-/- + α-TNF
0	1402.66	1003.1	2079.29	683.246
0.5	1516.31	881.656	1433.36	644.849
1	1246.95	911.771	1539.39	1435.97
1.5	1890.87	910.87	1306.15	1295.14
2	3740.26	2382.3	1233.17	1367.64
2.5	19645.2	16461.4	2924.31	2941.22
3	56795.7	54250.1	6045.79	6215.16
3.5	114770	110507	16324.9	15917.5
4	179779	169567	32605.2	25110.7
4.5	230388	222249	43551.8	34952.2
5	277187	267213	56107.5	45948.2
5.5	323126	304940	64794.4	56787.2
6	360429	327792	77078.8	64969.6
6.5	386570	346633	87241.2	73143.5
7	408895	362856	95909.6	80520.4
7.5	426570	374547	101019	87174.8
8	440682	384666	111189	95115.7
8.5	450878	394188	118641	103620
9	459412	402374	126017	109128
9.5	468563	408215	134395	116967
10	478213	413677	140465	123672
