# Supplementary material for: A bacterial network of T3SS effectors counteracts host pro-inflammatory responses and cell death to promote infection
Source: EMBO J. 2025 Mar 24;44(9):2424–45. doi: 10.1038/s44318-025-00412-5 (PMC12048508; doi:10.1038/s44318-025-00412-5)
Supplement: Supplementary file 3 — Source data Fig. 1 [file 44318_2025_412_MOESM3_ESM.zip › Figure 1/1A/Fig1A.xlsx]

## Sheet: Sheet1
	UT				MOI 20				MOI 20 + Nec-1s
	Exp137	Exp145	Exp152	Exp153	Exp137	Exp145	Exp152	Exp153	Exp137	Exp145	Exp152	Exp153
Cr	13.9706	12.0145	14.4037	13.8016	51.7991	59.8579	52	44.999	16.724	30.6891	21.7431	33.0047
ΔnleE	13.9706	12.0145	14.4037	13.8016	20.3692	28.6234	27.9817	23.3518	12.1089	13.7498	9.88991	11.1727
