# Supplementary material for: A bacterial network of T3SS effectors counteracts host pro-inflammatory responses and cell death to promote infection
Source: EMBO J. 2025 Mar 24;44(9):2424–45. doi: 10.1038/s44318-025-00412-5 (PMC12048508; doi:10.1038/s44318-025-00412-5)
Supplement: Supplementary file 3 — Source data Fig. 1 [file 44318_2025_412_MOESM3_ESM.zip › Figure 1/1G/Fig1G.xlsx]

## Sheet: Sheet1
Time (h)	Trif-/- + IgG control		Trif-/- + α-TNF
0	2.01931	2.73558	1.20981	2.33073
0.5	1.9304	2.20466	1.31147	2.29173
1	1.89657	2.48897	1.81268	1.98091
1.5	1.7396	2.16045	1.48778	1.87459
2	1.76555	2.04181	1.51121	1.89106
2.5	2.60291	2.68334	1.54074	2.02102
3	5.85454	5.40204	1.78965	2.09267
3.5	10.6452	9.93298	2.23498	3.02582
4	16.7574	16.5683	3.9665	4.64875
4.5	23.8362	23.7617	6.08601	7.20394
5	30.6029	30.6766	8.25875	9.3342
5.5	36.4627	36.7899	9.98398	11.9842
6	41.7321	42.7084	11.7825	14.7649
6.5	46.7415	46.5234	13.883	16.716
7	52.5985	52.3872	15.5268	19.2819
7.5	53.5718	53.0989	16.8595	20.9245
8	54.7422	53.4869	18.5137	22.0751
8.5	55.9049	54.0921	19.9014	23.0242
9	56.0875	55.1503	20.8766	23.7761
9.5	56.3788	55.5498	21.8034	24.3917
10	56.4671	56.2545	22.0036	24.7993
