# Supplementary material for: A bacterial network of T3SS effectors counteracts host pro-inflammatory responses and cell death to promote infection
Source: EMBO J. 2025 Mar 24;44(9):2424–45. doi: 10.1038/s44318-025-00412-5 (PMC12048508; doi:10.1038/s44318-025-00412-5)
Supplement: Supplementary file 3 — Source data Fig. 1 [file 44318_2025_412_MOESM3_ESM.zip › Figure 1/1I/Fig1I.xlsx]

## Sheet: Sheet1
Time (h)	Unprimed Cr			LPS Cr			TNF Cr
0	705.078	6751.3	2979.41	636.419	1550.41	1530.44	827.959	2559.15	758.779
0.5	603.658	4943.61	1371.55	348.013	940.25	1652.99	547.229	1483.75	622.154
1	1016.1	5622.16	1290.93	338.92	1808.11	1608.34	783.021	1648.04	982.721
1.5	982.477	5087.27	1207.86	659.863	1219.82	1588.2	1663.85	2029.22	1921.86
2	1360.54	4928.93	1013.7	659.38	1281.21	2179.47	2761.12	3489.92	1928.19
2.5	1644.11	4799.1	1315.85	1048.12	1653.78	2873.42	3581.27	3770.2	2752.7
3	1788.94	6562.11	1628.16	1298.8	2608.84	3315.66	3662.05	3822.51	4846.44
3.5	1378.31	4973.72	2070.31	1888.85	2884.54	3610.98	4180.19	4163.49	6081.31
4	2078.07	6625.65	1764.35	3084.47	6160.93	5489.77	6840.92	7341.02	8090.96
4.5	1991.75	5657.25	2702.64	4713.04	6795.06	7124.24	15211.1	12306.7	10048.9
5	2925.17	6714.23	3005.98	6245.88	7098.56	10206	24782.2	18954.3	17999.1
5.5	2871.33	5969.12	3707.09	7269.58	9727.16	11604.8	34920.2	30266.4	29352.7
6	3191.13	5414.37	3677.47	9593.31	10443.6	14533.2	54268.9	42971.4	42319.9
6.5	4201.8	5094.32	3713.5	14450.1	11594.4	18094.1	64908.5	58020.5	56581.2
7	5877.77	4753.56	4258.34	14194.4	12722.8	17948.9	81811.2	80930.9	72488.8
7.5	5341.53	4841.12	4306.68	15465.1	13660.9	19119.4	96489.1	93467.7	88794.7
8	5236.96	5641.38	5188.82	16199.3	15350.9	19326	110685	109147	105627
8.5	6554.82	5709.7	4746.61	17889.5	16200.6	20099.2	125856	119237	120920
9	6502.88	5599.76	4614.84	18178.5	18532.1	22067.4	137127	131532	135731
9.5	6995.9	7987.22	4937.52	18984.4	18132.2	22462.7	147663	141277	145387
10	7147.47	6842.98	5305.14	19506.8	19507.3	24611.2	152207	159214	159054
