# Supplementary material for: A bacterial network of T3SS effectors counteracts host pro-inflammatory responses and cell death to promote infection
Source: EMBO J. 2025 Mar 24;44(9):2424–45. doi: 10.1038/s44318-025-00412-5 (PMC12048508; doi:10.1038/s44318-025-00412-5)
Supplement: Supplementary file 3 — Source data Fig. 1 [file 44318_2025_412_MOESM3_ESM.zip › Figure 1/1K/Fig1K.xlsx]

## Sheet: Sheet1
	TNF			TNF Cr			TNFΔnleE
0	1295.24	761.623	2348.57	1595.35	1291.6	1784.18	527.918	800.976	488.812
0.5	875.836	306.675	793.276	1287.32	626.486	863.824	660.496	499.394	358.789
1	979.976	441.497	298.086	1390.18	755.389	1329.01	760.333	1015.58	519.378
1.5	1069.67	270.19	503.903	1146.51	430.49	1923.31	791.391	836.036	498.74
2	1095.88	211.302	691.545	1163.32	631.078	1528.04	1775.79	1332	680.605
2.5	1096.47	390.31	417.011	1134.68	1354.97	1631.99	1515.81	1536.77	1027
3	1212.49	741.654	679.571	1742.88	1960.65	2676.24	1396.42	1270.19	1300.87
3.5	1580.87	583.913	775.081	4958.09	7709.24	9685.24	1230.48	1277.79	1484.22
4	1457.28	521.974	1563.62	14551.4	21483.4	19688.9	1498.92	1373.51	1730.33
4.5	1784.62	1240.4	1721.39	32851.8	35177.6	35784.3	1401.4	1308.03	1731.43
5	2001.21	953.109	1760.1	59321.6	51877.9	59547.3	1682.43	1660.53	1863.46
5.5	2169.97	2380.95	2904.17	82075	68153.4	70133	2095.22	3246.98	1846.13
6	2728.67	2257.07	3725.6	113398	83128.2	83183.9	2526.91	2311.97	2022.48
6.5	3216.51	3837.91	5391.6	141793	101644	95336.9	2495.47	3363	2402.61
7	3326.86	4193.6	6442.35	167114	116600	104273	2962.26	3745.88	2884.95
7.5	3376.19	3914.68	6907.87	189220	128218	118158	3135.01	4171.2	4004.22
8	4581.05	5103.79	8980.08	208130	138185	127101	3283.82	4218.82	4200
8.5	7746.06	6785.99	9814.48	217471	146319	134465	4268.47	4849.89	4131.05
9	8913.96	6939.01	10094	232037	154754	138557	4278.24	5325.54	4675.42
9.5	8923.78	9590.13	12257	247084	163834	145320	3887.51	5481.67	5655.86
10	10389.7	10370.7	13862.3	252995	165935	152330	4811.93	6189.56	5820.94
