# Supplementary material for: A bacterial network of T3SS effectors counteracts host pro-inflammatory responses and cell death to promote infection
Source: EMBO J. 2025 Mar 24;44(9):2424–45. doi: 10.1038/s44318-025-00412-5 (PMC12048508; doi:10.1038/s44318-025-00412-5)
Supplement: Supplementary file 3 — Source data Fig. 1 [file 44318_2025_412_MOESM3_ESM.zip › Figure 1/1E/Fig1E.xlsx]

## Sheet: Sheet1
	C57BL/6			Tnfr1-/-			Trif-/-
	Exp107	Exp109	Exp379	Exp107	Exp109	Exp379	Exp107	Exp109	Exp379
UT	12.1905	10.5395	10.7143	13.9947	9.77995	10.9905	12.4837	8.51337	14.791
Cr	45.8286	43.9283	49.026	27.3482	31.5848	46.54	34.2157	29.2953	35.5305
