# Supplementary material for: A bacterial network of T3SS effectors counteracts host pro-inflammatory responses and cell death to promote infection
Source: EMBO J. 2025 Mar 24;44(9):2424–45. doi: 10.1038/s44318-025-00412-5 (PMC12048508; doi:10.1038/s44318-025-00412-5)
Supplement: Supplementary file 3 — Source data Fig. 1 [file 44318_2025_412_MOESM3_ESM.zip › Figure 1/1C/Fig1C.xlsx]

## Sheet: Sheet1
	iCasp8/Mlkl-/-			iMlkl-/-
	Exp165	Exp380	Exp376	Exp165	Exp380	Exp376
UT	23.5344	21.8071	17.4463	18.9371	22.2619	17.4312
Cr 1h	21.8912	15.8967	16.182	18.232	23.4524	15.367
Cr 3h	24.0221	18.0707	15.4235	30.0051	24.2857	22.8211
Cr 5h	25.538	18.6141	17.5727	41.5738	32.1429	33.0275
