# Supplementary material for: A bacterial network of T3SS effectors counteracts host pro-inflammatory responses and cell death to promote infection
Source: EMBO J. 2025 Mar 24;44(9):2424–45. doi: 10.1038/s44318-025-00412-5 (PMC12048508; doi:10.1038/s44318-025-00412-5)
Supplement: Supplementary file 4 — Source data Fig. 2 [file 44318_2025_412_MOESM4_ESM.zip]

Archive with 55 entries (45 files):
- Figure 2/
- Figure 2/.DS_Store
- __MACOSX/Figure 2/._.DS_Store
- Figure 2/2G/
- Figure 2/2I/
- Figure 2/2H/
- Figure 2/2A/
- Figure 2/2F/
- Figure 2/2C/
- Figure 2/2D/
- Figure 2/2E/
- Figure 2/2B/
- Figure 2/2G/Fig2G FL Casp8.tif
- __MACOSX/Figure 2/2G/._Fig2G FL Casp8.tif
- Figure 2/2G/Fig2G Cl Casp8.tif
- __MACOSX/Figure 2/2G/._Fig2G Cl Casp8.tif
- Figure 2/2G/Fig2G Tubulin.tif
- __MACOSX/Figure 2/2G/._Fig2G Tubulin.tif
- Figure 2/2G/Fig2G Casp3.tif
- __MACOSX/Figure 2/2G/._Fig2G Casp3.tif
- Figure 2/2I/Fig2I Casp3.tif
- __MACOSX/Figure 2/2I/._Fig2I Casp3.tif
- Figure 2/2I/Fig2I Cl Casp8.tif
- __MACOSX/Figure 2/2I/._Fig2I Cl Casp8.tif
- Figure 2/2I/Fig2I Tubulin.tif
- __MACOSX/Figure 2/2I/._Fig2I Tubulin.tif
- Figure 2/2I/Fig2I FL Casp8.tif
- __MACOSX/Figure 2/2I/._Fig2I FL Casp8.tif
- Figure 2/2H/Fig2H.xlsx
- Figure 2/2A/Fig2A.xlsx
- Figure 2/2F/Fig2F.xlsx
- Figure 2/2C/Fig2C Casp3.tif
- __MACOSX/Figure 2/2C/._Fig2C Casp3.tif
- Figure 2/2C/Fig2C Tubulin 2.tif
- __MACOSX/Figure 2/2C/._Fig2C Tubulin 2.tif
- Figure 2/2C/Fig2C Tubulin 1.tif
- __MACOSX/Figure 2/2C/._Fig2C Tubulin 1.tif
- Figure 2/2C/Fig2C FL Casp8.tif
- __MACOSX/Figure 2/2C/._Fig2C FL Casp8.tif
- Figure 2/2C/Fig2C Cl Casp8.tif
- __MACOSX/Figure 2/2C/._Fig2C Cl Casp8.tif
- Figure 2/2C/Fig2C GSDMD.tif
- __MACOSX/Figure 2/2C/._Fig2C GSDMD.tif
- Figure 2/2D/.DS_Store
- __MACOSX/Figure 2/2D/._.DS_Store
- Figure 2/2D/Fig2D.xlsx
- Figure 2/2E/Fig2E RIPK3.tif
- __MACOSX/Figure 2/2E/._Fig2E RIPK3.tif
- Figure 2/2E/Fig2E RIPK1.tif
- __MACOSX/Figure 2/2E/._Fig2E RIPK1.tif
- Figure 2/2E/Fig2E Tubulin 1.tif
- __MACOSX/Figure 2/2E/._Fig2E Tubulin 1.tif
- Figure 2/2E/Fig2E Tubulin 2.tif
- __MACOSX/Figure 2/2E/._Fig2E Tubulin 2.tif
- Figure 2/2B/Fig2B.xlsx
