# Supplementary material for: A bacterial network of T3SS effectors counteracts host pro-inflammatory responses and cell death to promote infection
Source: EMBO J. 2025 Mar 24;44(9):2424–45. doi: 10.1038/s44318-025-00412-5 (PMC12048508; doi:10.1038/s44318-025-00412-5)
Supplement: Supplementary file 4 — Source data Fig. 2 [file 44318_2025_412_MOESM4_ESM.zip › Figure 2/2H/Fig2H.xlsx]

## Sheet: Sheet1
	TNF		TNF Cr		TNF ΔespL
0	5156.64	1588.74	1594.61	910.484	1495.16	1180.86
0.5	2255.9	1271.38	1414.04	849.254	1473.57	1440.99
1	2025.59	1293.68	2935.26	709.149	1775.48	703.931
1.5	1752.63	1010.94	2246.38	1034.36	1457.38	768.804
2	2729.93	1170.88	2217.28	1316.98	1359.49	939.312
2.5	1441.37	1957.18	3877.72	3092.47	1937.56	2407.36
3	1489.24	2566.06	2536.09	3643.48	3341.01	1661.68
3.5	1475.49	2562.05	5180.74	5546.53	4268.06	4211.81
4	1632.26	2238.02	8969.57	12157.5	9951.94	10946
4.5	2101.24	2587.85	23791.5	19471.8	27678	14535.4
5	2725.63	2969.27	37347.9	41693.6	42827.5	29809.9
5.5	2889.31	4158.39	58223.6	75130.6	75495.3	66849.4
6	5931.76	5013.77	122103	102255	82284.8	100156
6.5	6609.57	6653.47	134449	137956	108071	122243
7	4988.15	6602.42	189932	189304	155668	155538
7.5	6325.85	6718.79	253930	234810	203462	185956
8	6755.58	8759.6	312951	295137	259528	229469
8.5	7511.46	9824.74	372511	351120	326043	274360
9	13245	10623	427248	403660	378087	323909
9.5	13674.8	12779.5	467628	443675	425351	365104
10	13248.8	13187.5	509954	485313	469161	401578
