# Supplementary material for: A bacterial network of T3SS effectors counteracts host pro-inflammatory responses and cell death to promote infection
Source: EMBO J. 2025 Mar 24;44(9):2424–45. doi: 10.1038/s44318-025-00412-5 (PMC12048508; doi:10.1038/s44318-025-00412-5)
Supplement: Supplementary file 4 — Source data Fig. 2 [file 44318_2025_412_MOESM4_ESM.zip › Figure 2/2A/Fig2A.xlsx]

## Sheet: Sheet1
	Cr			Yptb
	Exp232	Exp233	Exp234	Exp232	Exp233	Exp234
UT	8.81307	9.47642	15.3151	8.81307	9.47642	15.3151
MOI 5	29.3769	31.4758	16.154	52.6413	64.8959	15.7883
MOI 10	29.5086	32.4403	14.2181	67.3034	74.0661	26.1347
MOI 20	28.1913	28.3374	26.2852	73.6398	78.9192	63.0028
