# Supplementary material for: A bacterial network of T3SS effectors counteracts host pro-inflammatory responses and cell death to promote infection
Source: EMBO J. 2025 Mar 24;44(9):2424–45. doi: 10.1038/s44318-025-00412-5 (PMC12048508; doi:10.1038/s44318-025-00412-5)
Supplement: Supplementary file 4 — Source data Fig. 2 [file 44318_2025_412_MOESM4_ESM.zip › Figure 2/2F/Fig2F.xlsx]

## Sheet: Sheet1
	UT				Cr				ΔespL
	Exp224	Exp225	Exp226	Exp227	Exp224	Exp225	Exp226	Exp227	Exp224	Exp225	Exp226	Exp227
1h	17.6519	13.9074	22.308	9.97737	23.6129	17.7067	20.1201	12.8914	21.7635	10.2003	13.1989	13.41
2h	17.6519	13.9074	22.308	9.97737	17.7675	14.5752	20.7779	8.44964	18.8408	15.312	11.9119	14.4285
3h	17.6519	13.9074	22.308	9.97737	28.8474	31.0615	34.2056	20.6149	39.0192	29.6339	38.7101	27.367
