# Supplementary material for: A bacterial network of T3SS effectors counteracts host pro-inflammatory responses and cell death to promote infection
Source: EMBO J. 2025 Mar 24;44(9):2424–45. doi: 10.1038/s44318-025-00412-5 (PMC12048508; doi:10.1038/s44318-025-00412-5)
Supplement: Supplementary file 4 — Source data Fig. 2 [file 44318_2025_412_MOESM4_ESM.zip › Figure 2/2D/Fig2D.xlsx]

## Sheet: Sheet1
	UT		Cr		Yptb
0	2477.08	936.388	1410.74	2031.13	1810.17	1464.07
0.5	1483.56	772.17	943.749	1972.38	1497.07	1307.77
1	1557.89	1162.29	1327.97	1951.05	2585.19	1969.69
1.5	1412.8	1359.09	1309.38	1896.06	26127.5	34999.5
2	1668.93	1383.39	7873.03	13849.2	257111	267307
2.5	2010.44	3638.67	48833.7	60462	517638	534439
3	2223.56	3932.43	114675	138899	622413	640341
3.5	3549.89	3386.37	187956	224820	675446	698486
4	4002.83	3755.7	253306	297452	697737	717410
4.5	5414.64	4330.68	290575	344564	712472	736390
5	5524.41	4666.89	311423	367997	730064	748239
5.5	5642.88	5071.11	320333	383602	747419	766294
6	6033.59	5737.02	330947	399648	759186	781810
6.5	6324.98	6335.17	350119	414237	782358	799590
7	7458.08	7168.29	369714	426492	799060	818240
7.5	7801.28	7991.35	382130	439722	811266	823640
8	8613.61	9161.81	401019	456755	826285	835441
8.5	9543.87	10350.1	414708	466290	839851	845966
9	10235.1	11275.5	424621	475570	851439	858558
9.5	10930.1	12277.2	434528	487630	863325	864885
10	11347.4	12773.2	438656	494517	874089	873073
