# Supplementary material for: A bacterial network of T3SS effectors counteracts host pro-inflammatory responses and cell death to promote infection
Source: EMBO J. 2025 Mar 24;44(9):2424–45. doi: 10.1038/s44318-025-00412-5 (PMC12048508; doi:10.1038/s44318-025-00412-5)
Supplement: Supplementary file 4 — Source data Fig. 2 [file 44318_2025_412_MOESM4_ESM.zip › Figure 2/2B/Fig2B.xlsx]

## Sheet: Sheet1
	Cr				Yptb
	Exp232	Exp233	Exp234	Exp266	Exp232	Exp233	Exp234	Exp266
UT	9.38443	9.83113	15.3151	13.3495	9.38443	9.83113	15.3151	13.3495
1h	10.4476	10.9012	16.154	12.8641	6.87754	8.10901	15.7883	11.8932
2h	10.9726	10.2658	14.2181	14.5631	19.412	35.2951	26.1347	19.9029
3h	24.2289	27.9719	26.2852	19.4175	74.1436	85.0694	63.0028	66.9903
