# Supplementary material for: A bacterial network of T3SS effectors counteracts host pro-inflammatory responses and cell death to promote infection
Source: EMBO J. 2025 Mar 24;44(9):2424–45. doi: 10.1038/s44318-025-00412-5 (PMC12048508; doi:10.1038/s44318-025-00412-5)
Supplement: Supplementary file 5 — Source data Fig. 3 [file 44318_2025_412_MOESM5_ESM.zip]

Archive with 77 entries (67 files):
- Figure 3/
- Figure 3/3E/
- Figure 3/3B/
- Figure 3/3C/
- Figure 3/3D/
- Figure 3/.DS_Store
- __MACOSX/Figure 3/._.DS_Store
- Figure 3/3H/
- Figure 3/3A/
- Figure 3/3F/
- Figure 3/3G/
- Figure 3/3I/
- Figure 3/3E/Fig3E pMLKL.tif
- __MACOSX/Figure 3/3E/._Fig3E pMLKL.tif
- Figure 3/3E/.DS_Store
- __MACOSX/Figure 3/3E/._.DS_Store
- Figure 3/3E/Fig3E GSDMD.tif
- __MACOSX/Figure 3/3E/._Fig3E GSDMD.tif
- Figure 3/3E/Fig3E Casp1.tif
- __MACOSX/Figure 3/3E/._Fig3E Casp1.tif
- Figure 3/3E/Fig3E RIPK3.tif
- __MACOSX/Figure 3/3E/._Fig3E RIPK3.tif
- Figure 3/3E/Fig3E Tubulin 2.tif
- __MACOSX/Figure 3/3E/._Fig3E Tubulin 2.tif
- Figure 3/3E/Fig3E MLKL.tif
- __MACOSX/Figure 3/3E/._Fig3E MLKL.tif
- Figure 3/3E/Fig3E Tubulin 1.tif
- __MACOSX/Figure 3/3E/._Fig3E Tubulin 1.tif
- Figure 3/3B/Fig3B.xlsx
- Figure 3/3C/Fig3C.xlsx
- Figure 3/3D/Fig3D.xlsx
- Figure 3/3H/.DS_Store
- __MACOSX/Figure 3/3H/._.DS_Store
- Figure 3/3H/Fig3H MLKL long exposure.tif
- __MACOSX/Figure 3/3H/._Fig3H MLKL long exposure.tif
- Figure 3/3H/Fig3H Tubulin 2.tif
- __MACOSX/Figure 3/3H/._Fig3H Tubulin 2.tif
- Figure 3/3H/Fig3H Tubulin 1.tif
- __MACOSX/Figure 3/3H/._Fig3H Tubulin 1.tif
- Figure 3/3H/Fig3H MLKL.tif
- __MACOSX/Figure 3/3H/._Fig3H MLKL.tif
- Figure 3/3H/Fig3H RIPK1.tif
- __MACOSX/Figure 3/3H/._Fig3H RIPK1.tif
- Figure 3/3H/Fig3H RIPK3.tif
- __MACOSX/Figure 3/3H/._Fig3H RIPK3.tif
- Figure 3/3A/Fig3A MLKL.tif
- __MACOSX/Figure 3/3A/._Fig3A MLKL.tif
- Figure 3/3A/Fig3A Casp3.tif
- __MACOSX/Figure 3/3A/._Fig3A Casp3.tif
- Figure 3/3A/Fig3A pMLKL.tif
- __MACOSX/Figure 3/3A/._Fig3A pMLKL.tif
- Figure 3/3A/Fig3A Tubulin 2.tif
- __MACOSX/Figure 3/3A/._Fig3A Tubulin 2.tif
- Figure 3/3A/Fig3A FL Casp8.tif
- __MACOSX/Figure 3/3A/._Fig3A FL Casp8.tif
- Figure 3/3A/Fig3A Tubulin 1.tif
- __MACOSX/Figure 3/3A/._Fig3A Tubulin 1.tif
- Figure 3/3A/Fig3A Cl Casp8.tif
- __MACOSX/Figure 3/3A/._Fig3A Cl Casp8.tif
- Figure 3/3F/.DS_Store
- __MACOSX/Figure 3/3F/._.DS_Store
- Figure 3/3F/Fig3F Casp1.tif
- __MACOSX/Figure 3/3F/._Fig3F Casp1.tif
- Figure 3/3F/Fig3F NLRP3.tif
- __MACOSX/Figure 3/3F/._Fig3F NLRP3.tif
- Figure 3/3F/Fig3F MLKL.tif
- __MACOSX/Figure 3/3F/._Fig3F MLKL.tif
- Figure 3/3F/Fig3F GSDMD.tif
- __MACOSX/Figure 3/3F/._Fig3F GSDMD.tif
- Figure 3/3F/Fig3F pMLKL.tif
- __MACOSX/Figure 3/3F/._Fig3F pMLKL.tif
- Figure 3/3F/Fig3F Tubulin 1.tif
- __MACOSX/Figure 3/3F/._Fig3F Tubulin 1.tif
- Figure 3/3F/Fig3F Tubulin 2.tif
- __MACOSX/Figure 3/3F/._Fig3F Tubulin 2.tif
- Figure 3/3G/Fig3G.xlsx
- Figure 3/3I/Fig3I.xlsx
