# Supplementary material for: A bacterial network of T3SS effectors counteracts host pro-inflammatory responses and cell death to promote infection
Source: EMBO J. 2025 Mar 24;44(9):2424–45. doi: 10.1038/s44318-025-00412-5 (PMC12048508; doi:10.1038/s44318-025-00412-5)
Supplement: Supplementary file 5 — Source data Fig. 3 [file 44318_2025_412_MOESM5_ESM.zip › Figure 3/3B/Fig3B.xlsx]

## Sheet: Sheet1
	C57BL/6			MlklSA2
	Exp458	Exp459	Exp460	Exp458	Exp459	Exp460
UT (unprimed)	10.8466	25.2212	18.232	18.0662	27.1889	13.5193
Cr (unprimed)	33.3333	45.7965	47.2376	38.4224	51.8433	49.1416
ΔespL (unprimed)	46.2963	49.3363	52.2099	38.6768	47.9263	51.5021
UT (LPS)	13.2275	25.4425	19.6133	13.9949	25.576	16.0944
Cr (LPS)	23.545	28.5398	26.5193	21.883	29.4931	27.2532
ΔespL (LPS)	45.7672	54.4248	50.2762	26.972	38.2488	28.7554
