# Supplementary material for: A bacterial network of T3SS effectors counteracts host pro-inflammatory responses and cell death to promote infection
Source: EMBO J. 2025 Mar 24;44(9):2424–45. doi: 10.1038/s44318-025-00412-5 (PMC12048508; doi:10.1038/s44318-025-00412-5)
Supplement: Supplementary file 5 — Source data Fig. 3 [file 44318_2025_412_MOESM5_ESM.zip › Figure 3/3C/Fig3C.xlsx]

## Sheet: Sheet1
	UT						MOI 20						MOI 20 + nec-1s						MOI 20 + GSK'872
	Exp69	Exp74	Exp77	Exp81	Exp97	Exp107	Exp69	Exp74	Exp77	Exp81	Exp97	Exp107	Exp69	Exp74	Exp77	Exp81	Exp97	Exp107	Exp69	Exp74	Exp77	Exp81	Exp97	Exp107
Cr	21.4844	32.1337	27.5711	32.2981	18.7755	15.2381	48.4375	36.7609	38.0744	40.0621	74.2236	14.4762	45.7031	39.8458	38.9497	30.7453	44.7205	24	45.3125	43.1877	38.9497	42.8571	43.1677	14.0571
ΔespL	21.4844	32.1337	27.5711	32.2981	18.7755	15.2381	95.7031	70.6941	74.8359	74.2236	80.4082	56.6476	69.1406	59.6401	48.5777	44.7205	40	28.1524	40.2344	45.2442	37.6368	43.1677	29.3878	11.4667
