# Supplementary material for: A bacterial network of T3SS effectors counteracts host pro-inflammatory responses and cell death to promote infection
Source: EMBO J. 2025 Mar 24;44(9):2424–45. doi: 10.1038/s44318-025-00412-5 (PMC12048508; doi:10.1038/s44318-025-00412-5)
Supplement: Supplementary file 5 — Source data Fig. 3 [file 44318_2025_412_MOESM5_ESM.zip › Figure 3/3D/Fig3D.xlsx]

## Sheet: Sheet1
	C57BL/6					Ripk3-/-
	Exp207	Exp209	Exp206	Exp404	Exp406	Exp207	Exp209	Exp206	Exp404	Exp406
UT	14.8893	16.2278	14.1949	13.7339	17.6781	13.5294	13.4532	9.48012	13.5303	12.6853
Cr	31.992	27.2505	29.2373	27.2532	33.7731	21.3725	18.2889	20.983	22.5505	21.0873
ΔespL	89.9396	66.932	84.322	52.5751	83.905	22.9412	15.933	15.2905	22.395	19.4399
