# Supplementary material for: A bacterial network of T3SS effectors counteracts host pro-inflammatory responses and cell death to promote infection
Source: EMBO J. 2025 Mar 24;44(9):2424–45. doi: 10.1038/s44318-025-00412-5 (PMC12048508; doi:10.1038/s44318-025-00412-5)
Supplement: Supplementary file 5 — Source data Fig. 3 [file 44318_2025_412_MOESM5_ESM.zip › Figure 3/3G/Fig3G.xlsx]

## Sheet: Sheet1
	C57BL/6				Ripk3-/-
	Exp207	Exp209	Exp406	Exp404	Exp207	Exp209	Exp406	Exp404
UT	0.0880656	0.112658	0.0259489	0.0210941	0.0380135	0	0.0231906	0.00973372
Cr	0.434755	0.274679	0.0652605	0.0371124	0.223081	0.104441	0.0671801	0.0131216
ΔespL	1.08795	0.6254	0.575666	0.329834	0.196023	0.150179	0.0911992	0.024209
