# Supplementary material for: A bacterial network of T3SS effectors counteracts host pro-inflammatory responses and cell death to promote infection
Source: EMBO J. 2025 Mar 24;44(9):2424–45. doi: 10.1038/s44318-025-00412-5 (PMC12048508; doi:10.1038/s44318-025-00412-5)
Supplement: Supplementary file 5 — Source data Fig. 3 [file 44318_2025_412_MOESM5_ESM.zip › Figure 3/3I/Fig3I.xlsx]

## Sheet: Sheet1
Time (h)	TNF		TNF Cr		TNF Cr + GSK'872		TNF ΔespL		TNF ΔespL + GSK'872
0	864371	410022	603891	651084	880883	656714	755182	967431	1063550	896233
0.5	855406	358612	603547	779384	933866	793849	763762	954767	1010578	852134
1	842892	505201	686896	736698	968992	888644	1047610	1358641	960334	830100
1.5	816333	519662	659177	809484	1053820	936103	1033854	1476236	924144	844248
2	860898	415421	701533	742982	1098123	931268	1090580	1369096	1133727	953634
2.5	811031	423826	843474	975581	1428001	1054779	1382932	1437262	1249143	1017722
3	958007	505551	992118	1108891	1322216	1163354	1726225	1832453	1379195	1258364
3.5	855349	572253	1323544	1365050	1581609	1792098	2425958	2306669	1698783	1743423
4	940568	672446	2049673	1915606	2094432	2287266	3241613	2882776	2053043	2251736
4.5	996844	561523	3226390	2920924	3080333	3216965	4260575	3952968	2964419	2793253
5	993538	624057	4914710	4637260	4231253	5092700	6049882	5818637	4207337	4526441
5.5	1269341	707685	7562453	6710202	5680725	8238224	8568531	8217124	6380642	6690402
6	1436063	735908	10500000	9309992	7801976	10900000	11500000	10700000	8679143	9380006
6.5	1590656	783384	13600000	12600000	9645536	13100000	14600000	13400000	10700000	12100000
7	1750062	933398	15900000	15100000	11800000	15900000	17800000	16600000	13400000	14400000
7.5	1814668	1081166	19000000	17000000	14300000	18800000	20200000	18600000	16100000	16900000
8	2155988	1172237	21800000	19800000	16500000	21400000	22700000	20300000	18500000	19200000
8.5	2349275	1438523	23500000	22100000	19000000	23200000	25200000	22700000	20700000	21200000
9	2520802	1661889	26300000	24600000	20700000	25300000	26900000	24500000	22500000	23200000
9.5	2665756	1847861	27400000	26200000	22800000	27200000	28100000	26000000	24300000	24800000
10	2891806	2088281	29200000	27500000	24100000	28800000	30100000	27700000	25600000	26400000
