# Supplementary material for: A bacterial network of T3SS effectors counteracts host pro-inflammatory responses and cell death to promote infection
Source: EMBO J. 2025 Mar 24;44(9):2424–45. doi: 10.1038/s44318-025-00412-5 (PMC12048508; doi:10.1038/s44318-025-00412-5)
Supplement: Supplementary file 6 — Source data Fig. 4 [file 44318_2025_412_MOESM6_ESM.zip]

Archive with 32 entries (25 files):
- Figure 4/
- Figure 4/.DS_Store
- __MACOSX/Figure 4/._.DS_Store
- Figure 4/4E/
- Figure 4/4B/
- Figure 4/4C/
- Figure 4/4D/
- Figure 4/4A/
- Figure 4/4F/
- Figure 4/4E/.DS_Store
- __MACOSX/Figure 4/4E/._.DS_Store
- Figure 4/4E/Fig4E.xlsx
- Figure 4/4B/Fig4B.xlsx
- Figure 4/4C/Fig4C.xlsx
- Figure 4/4D/Fig4D.xlsx
- Figure 4/4A/Fig4A IL-1b.tif
- __MACOSX/Figure 4/4A/._Fig4A IL-1b.tif
- Figure 4/4A/Fig4A IL-1b long exposure.tif
- __MACOSX/Figure 4/4A/._Fig4A IL-1b long exposure.tif
- Figure 4/4A/Fig4A Casp1.tif
- __MACOSX/Figure 4/4A/._Fig4A Casp1.tif
- Figure 4/4A/Fig4A MLKL.tif
- __MACOSX/Figure 4/4A/._Fig4A MLKL.tif
- Figure 4/4A/Fig4A GSDMD.tif
- __MACOSX/Figure 4/4A/._Fig4A GSDMD.tif
- Figure 4/4A/Fig4A Tubulin 1.tif
- __MACOSX/Figure 4/4A/._Fig4A Tubulin 1.tif
- Figure 4/4A/Fig4A pMLKL.tif
- __MACOSX/Figure 4/4A/._Fig4A pMLKL.tif
- Figure 4/4A/Fig4A Tubulin 2.tif
- __MACOSX/Figure 4/4A/._Fig4A Tubulin 2.tif
- Figure 4/4F/Fig4F.xlsx
