# Supplementary material for: A bacterial network of T3SS effectors counteracts host pro-inflammatory responses and cell death to promote infection
Source: EMBO J. 2025 Mar 24;44(9):2424–45. doi: 10.1038/s44318-025-00412-5 (PMC12048508; doi:10.1038/s44318-025-00412-5)
Supplement: Supplementary file 6 — Source data Fig. 4 [file 44318_2025_412_MOESM6_ESM.zip › Figure 4/4E/Fig4E.xlsx]

## Sheet: Sheet1
	C57BL/6				Ifnar1-/-
	Exp182	Exp185	Exp 261	Exp 272	Exp182	Exp185	Exp 261	Exp 272
UT	0.00662184	0.0104459	0.0197817	0	0.00446889	0.00782014	0.020999	0.0196516
Cr ICC169	0.031076	0.0378069	0.119241	0.129857	0.0536401	0.0708082	0.170749	0.196685
Cr ICC169 + GSK'872	0.0214548	0.02772	0.0784688	0.124256	0.053957	0.149058	0.154968	0.482352
Cr ΔespL	0.3575	0.295198	0.572466	0.737171	0.648921	0.403887	0.662927	0.948783
Cr ΔespL + GSK'872	0.0332301	0.043325	0.220777	0.224031	0.120635	0.22544	0.265096	0.697068
