# Supplementary material for: A bacterial network of T3SS effectors counteracts host pro-inflammatory responses and cell death to promote infection
Source: EMBO J. 2025 Mar 24;44(9):2424–45. doi: 10.1038/s44318-025-00412-5 (PMC12048508; doi:10.1038/s44318-025-00412-5)
Supplement: Supplementary file 6 — Source data Fig. 4 [file 44318_2025_412_MOESM6_ESM.zip › Figure 4/4B/Fig4B.xlsx]

## Sheet: Sheet1
	C57BL/6				Tnfr1-/-				Trif-/-
	Exp182	Exp185	Exp 261	Exp 274	Exp182	Exp185	Exp 261	Exp 274	Exp182	Exp185	Exp 261	Exp 274
UT	13.9762	14.6213	10.1597	13.7993	8.07899	11.8401	13.1115	12.9854	7.11802	6.91503	12.8713	21.2613
Cr ICC169	17.8765	17.4177	20.7547	18.4588	12.8591	13.3389	34.4423	19.9029	10.6191	13.6259	35.1485	17.8378
Cr ICC169 + GSK'872	19.8917	13.6465	19.3033	19.1756	13.3977	14.9875	35.225	17.4757	12.8913	11.8908	33.4983	18.3784
Cr ΔespL	54.4095	50.7191	61.9739	73.8351	59.2011	48.7094	84.3444	69.4175	27.8692	31.0921	46.3696	52.6126
Cr ΔespL + GSK'872	19.8483	16.8904	46.5893	22.4014	16.5619	15.9367	65.1663	30.0971	11.987	11.0998	38.9439	20.5405
