# Supplementary material for: A bacterial network of T3SS effectors counteracts host pro-inflammatory responses and cell death to promote infection
Source: EMBO J. 2025 Mar 24;44(9):2424–45. doi: 10.1038/s44318-025-00412-5 (PMC12048508; doi:10.1038/s44318-025-00412-5)
Supplement: Supplementary file 6 — Source data Fig. 4 [file 44318_2025_412_MOESM6_ESM.zip › Figure 4/4C/Fig4C.xlsx]

## Sheet: Sheet1
	C57BL/6			Tnfr1-/-			Trif-/-
	Exp182	Exp185	Exp 261	Exp182	Exp185	Exp 261	Exp182	Exp185	Exp 261
UT	0.00662184	0.0104459	0.0197817	0.00995736	0.0114286	0.0504033	0.00244268	0.00576171	0.0130257
Cr ICC169	0.031076	0.0378069	0.119241	0.0416656	0.043521	0.142747	0.004786	0.00953986	0.0233812
Cr ICC169 + GSK'872	0.0214548	0.02772	0.0784688	0.0382752	0.0509359	0.128793	0.00578736	0.00751071	0.0247062
Cr ΔespL	0.3575	0.295198	0.572466	0.632127	0.385271	1.0189	0.0180071	0.021657	0.0524105
Cr ΔespL + GSK'872	0.0332301	0.043325	0.220777	0.0694786	0.081119	0.42142	0.0100608	0.0111875	0.0334574
