# Supplementary material for: A bacterial network of T3SS effectors counteracts host pro-inflammatory responses and cell death to promote infection
Source: EMBO J. 2025 Mar 24;44(9):2424–45. doi: 10.1038/s44318-025-00412-5 (PMC12048508; doi:10.1038/s44318-025-00412-5)
Supplement: Supplementary file 6 — Source data Fig. 4 [file 44318_2025_412_MOESM6_ESM.zip › Figure 4/4D/Fig4D.xlsx]

## Sheet: Sheet1
	C57BL/6				Ifnar1-/-
	Exp182	Exp185	Exp 261	Exp 272	Exp182	Exp185	Exp 261	Exp 272
UT	13.9762	14.6213	10.1597	13.5621	12.6695	4.93659	13.2743	9.9839
Cr ICC169	17.8765	17.4177	20.7547	17.1569	13.9758	23.8829	23.8938	21.9002
Cr ICC169 + GSK'872	19.8917	13.6465	19.3033	18.3007	16.7612	30.6461	26.7699	30.4348
Cr ΔespL	54.4095	50.7191	61.9739	61.2745	60.3895	66.5006	56.8584	57.971
Cr ΔespL + GSK'872	19.8483	16.8904	46.5893	27.2876	21.9127	37.7868	38.2743	40.7407
