# Supplementary material for: A bacterial network of T3SS effectors counteracts host pro-inflammatory responses and cell death to promote infection
Source: EMBO J. 2025 Mar 24;44(9):2424–45. doi: 10.1038/s44318-025-00412-5 (PMC12048508; doi:10.1038/s44318-025-00412-5)
Supplement: Supplementary file 6 — Source data Fig. 4 [file 44318_2025_412_MOESM6_ESM.zip › Figure 4/4F/Fig4F.xlsx]

## Sheet: Sheet1
	LPS				Pam3CSK4
	Exp77	Exp97	Exp180	Exp183	Exp77	Exp97	Exp180	Exp183
UT	27.5711	18.7755	6.88307	12.1139	35.4486	20.4082	8.49762	4.46194
Cr	38.0744	41.6327	17.879	22.6529	47.7024	48.5714	40.0408	35.9984
Cr + GSK'872	38.9497	26.1224	16.7403	22.4914	46.8271	40	46.6689	40.9449
Cr ΔespL	74.8359	80.4082	64.5479	55.32	88.4026	84.0816	76.7165	75.853
Cr ΔespL + GSK'872	37.6368	29.3878	22.5017	24.0662	49.0153	40.4082	50.068	51.4234
