# Supplementary material for: A bacterial network of T3SS effectors counteracts host pro-inflammatory responses and cell death to promote infection
Source: EMBO J. 2025 Mar 24;44(9):2424–45. doi: 10.1038/s44318-025-00412-5 (PMC12048508; doi:10.1038/s44318-025-00412-5)
Supplement: Supplementary file 7 — Source data Fig. 5 [file 44318_2025_412_MOESM7_ESM.zip]

Archive with 66 entries (58 files):
- Figure 5/
- Figure 5/5G/
- Figure 5/5A/
- Figure 5/5F/
- Figure 5/.DS_Store
- __MACOSX/Figure 5/._.DS_Store
- Figure 5/5C/
- Figure 5/5D/
- Figure 5/5E/
- Figure 5/5B/
- Figure 5/5G/Fig5G Cl Casp8.tif
- __MACOSX/Figure 5/5G/._Fig5G Cl Casp8.tif
- Figure 5/5G/Fig5G FL Casp8.tif
- __MACOSX/Figure 5/5G/._Fig5G FL Casp8.tif
- Figure 5/5G/Fig5G Tubulin.tif
- __MACOSX/Figure 5/5G/._Fig5G Tubulin.tif
- Figure 5/5G/Fig5G Casp3.tif
- __MACOSX/Figure 5/5G/._Fig5G Casp3.tif
- Figure 5/5A/Fig5A.xlsx
- Figure 5/5F/Fig5F FL Casp8.tif
- __MACOSX/Figure 5/5F/._Fig5F FL Casp8.tif
- Figure 5/5F/Fig5F Cl Casp8.tif
- __MACOSX/Figure 5/5F/._Fig5F Cl Casp8.tif
- Figure 5/5F/Fig5F GSDMD.tif
- __MACOSX/Figure 5/5F/._Fig5F GSDMD.tif
- Figure 5/5F/Fig5F Casp1 long exposure.tif
- __MACOSX/Figure 5/5F/._Fig5F Casp1 long exposure.tif
- Figure 5/5F/Fig5F Casp3.tif
- __MACOSX/Figure 5/5F/._Fig5F Casp3.tif
- Figure 5/5F/Fig5F Casp1.tif
- __MACOSX/Figure 5/5F/._Fig5F Casp1.tif
- Figure 5/5F/Fig5F Tubulin 1.tif
- __MACOSX/Figure 5/5F/._Fig5F Tubulin 1.tif
- Figure 5/5F/Fig5F Tubulin 2.tif
- __MACOSX/Figure 5/5F/._Fig5F Tubulin 2.tif
- Figure 5/5C/Fig5C MLKL.tif
- __MACOSX/Figure 5/5C/._Fig5C MLKL.tif
- Figure 5/5C/Fig5C pMLKL.tif
- __MACOSX/Figure 5/5C/._Fig5C pMLKL.tif
- Figure 5/5C/Fig5C Tubulin.tif
- __MACOSX/Figure 5/5C/._Fig5C Tubulin.tif
- Figure 5/5D/Fig5D.xlsx
- Figure 5/5E/Fig5E IL-1b.tif
- __MACOSX/Figure 5/5E/._Fig5E IL-1b.tif
- Figure 5/5E/Fig5E Casp3.tif
- __MACOSX/Figure 5/5E/._Fig5E Casp3.tif
- Figure 5/5E/Fig5E Casp1.tif
- __MACOSX/Figure 5/5E/._Fig5E Casp1.tif
- Figure 5/5E/Fig5E GSDMD.tif
- __MACOSX/Figure 5/5E/._Fig5E GSDMD.tif
- Figure 5/5E/Fig5E FL Casp8.tif
- __MACOSX/Figure 5/5E/._Fig5E FL Casp8.tif
- Figure 5/5E/Fig5E Tubulin 2.tif
- __MACOSX/Figure 5/5E/._Fig5E Tubulin 2.tif
- Figure 5/5E/Fig5E Tubulin 1.tif
- __MACOSX/Figure 5/5E/._Fig5E Tubulin 1.tif
- Figure 5/5E/Fig5E Cl Casp8.tif
- __MACOSX/Figure 5/5E/._Fig5E Cl Casp8.tif
- Figure 5/5B/Fig5B Casp3.tif
- __MACOSX/Figure 5/5B/._Fig5B Casp3.tif
- Figure 5/5B/Fig5B Tubulin.tif
- __MACOSX/Figure 5/5B/._Fig5B Tubulin.tif
- Figure 5/5B/Fig5B FL Casp8.tif
- __MACOSX/Figure 5/5B/._Fig5B FL Casp8.tif
- Figure 5/5B/Fig5B Cl Casp8.tif
- __MACOSX/Figure 5/5B/._Fig5B Cl Casp8.tif
