# Supplementary material for: A bacterial network of T3SS effectors counteracts host pro-inflammatory responses and cell death to promote infection
Source: EMBO J. 2025 Mar 24;44(9):2424–45. doi: 10.1038/s44318-025-00412-5 (PMC12048508; doi:10.1038/s44318-025-00412-5)
Supplement: Supplementary file 7 — Source data Fig. 5 [file 44318_2025_412_MOESM7_ESM.zip › Figure 5/5A/Fig5A.xlsx]

## Sheet: Sheet1
	Cr			ΔnleB			ΔnleF
	Exp171	Exp176	Exp178	Exp171	Exp176	Exp178	Exp171	Exp176	Exp178
0h	6.3358	4.29179	13.068	6.3358	4.29179	13.068	6.3358	4.29179	13.068
1h	13.2629	15.538	18.9515	9.77825	18.5289	22.6408	12.5026	19.1976	23.2816
2h	11.0454	15.6353	12.3495	9.54593	17.7872	18.2136	8.21542	19.3556	18.7379
3h	22.5977	16.8267	24.3301	42.83	31.0517	38.4466	22.8722	15.1125	26.5825
