# Supplementary material for: A bacterial network of T3SS effectors counteracts host pro-inflammatory responses and cell death to promote infection
Source: EMBO J. 2025 Mar 24;44(9):2424–45. doi: 10.1038/s44318-025-00412-5 (PMC12048508; doi:10.1038/s44318-025-00412-5)
Supplement: Supplementary file 7 — Source data Fig. 5 [file 44318_2025_412_MOESM7_ESM.zip › Figure 5/5D/Fig5D.xlsx]

## Sheet: Sheet1
	UT				MOI 20				MOI 20 + Nec-1s				MOI 20 + GSK'872
	Exp200	Exp202	Exp206	Exp207	Exp200	Exp202	Exp206	Exp207	Exp200	Exp202	Exp206	Exp207	Exp200	Exp202	Exp206	Exp207
Cr	15.1079	9.02022	14.1949	14.8893	29.2566	33.437	29.2373	31.992	23.0216	26.4386	20.339	22.7364	25.8993	30.0156	26.4831	30.7847
ΔnleB	15.1079	9.02022	14.1949	14.8893	41.4868	46.6563	69.4915	63.3803	22.3022	33.9036	22.8814	25.9557	63.3094	54.7434	75.4237	71.2274
ΔespL	15.1079	9.02022	14.1949	14.8893	100	81.804	84.322	89.9396	25.6595	32.1928	28.3898	34.004	27.0983	53.9658	45.9746	64.9899
ΔnleB/espL	15.1079	9.02022	14.1949	14.8893	100	88.647	98.7288	100	24.7002	27.3717	28.8136	32.3944	100	76.9829	94.2797	100
