# Supplementary material for: A bacterial network of T3SS effectors counteracts host pro-inflammatory responses and cell death to promote infection
Source: EMBO J. 2025 Mar 24;44(9):2424–45. doi: 10.1038/s44318-025-00412-5 (PMC12048508; doi:10.1038/s44318-025-00412-5)
Supplement: Supplementary file 8 — EV Figure Source Data [file 44318_2025_412_MOESM8_ESM.zip]

Archive with 246 entries (208 files):
- EMBOJ-2024-118621-SourceData_ExpandedViewAndAppendix/
- EMBOJ-2024-118621-SourceData_ExpandedViewAndAppendix/Expanded view 4/
- EMBOJ-2024-118621-SourceData_ExpandedViewAndAppendix/Expanded view 3/
- EMBOJ-2024-118621-SourceData_ExpandedViewAndAppendix/Expanded view 2/
- EMBOJ-2024-118621-SourceData_ExpandedViewAndAppendix/Expanded view 5/
- EMBOJ-2024-118621-SourceData_ExpandedViewAndAppendix/.DS_Store
- __MACOSX/EMBOJ-2024-118621-SourceData_ExpandedViewAndAppendix/._.DS_Store
- EMBOJ-2024-118621-SourceData_ExpandedViewAndAppendix/Appendix Figure 1/
- EMBOJ-2024-118621-SourceData_ExpandedViewAndAppendix/Expanded view 1/
- EMBOJ-2024-118621-SourceData_ExpandedViewAndAppendix/Appendix Figure 2/
- EMBOJ-2024-118621-SourceData_ExpandedViewAndAppendix/Expanded view 4/.DS_Store
- __MACOSX/EMBOJ-2024-118621-SourceData_ExpandedViewAndAppendix/Expanded view 4/._.DS_Store
- EMBOJ-2024-118621-SourceData_ExpandedViewAndAppendix/Expanded view 4/4B/
- EMBOJ-2024-118621-SourceData_ExpandedViewAndAppendix/Expanded view 4/4A/
- EMBOJ-2024-118621-SourceData_ExpandedViewAndAppendix/Expanded view 3/3E/
- EMBOJ-2024-118621-SourceData_ExpandedViewAndAppendix/Expanded view 3/3B/
- EMBOJ-2024-118621-SourceData_ExpandedViewAndAppendix/Expanded view 3/3C/
- EMBOJ-2024-118621-SourceData_ExpandedViewAndAppendix/Expanded view 3/3D/
- EMBOJ-2024-118621-SourceData_ExpandedViewAndAppendix/Expanded view 3/.DS_Store
- __MACOSX/EMBOJ-2024-118621-SourceData_ExpandedViewAndAppendix/Expanded view 3/._.DS_Store
- EMBOJ-2024-118621-SourceData_ExpandedViewAndAppendix/Expanded view 3/3A/
- EMBOJ-2024-118621-SourceData_ExpandedViewAndAppendix/Expanded view 3/3F/
- EMBOJ-2024-118621-SourceData_ExpandedViewAndAppendix/Expanded view 3/3G/
- EMBOJ-2024-118621-SourceData_ExpandedViewAndAppendix/Expanded view 2/.DS_Store
- __MACOSX/EMBOJ-2024-118621-SourceData_ExpandedViewAndAppendix/Expanded view 2/._.DS_Store
- EMBOJ-2024-118621-SourceData_ExpandedViewAndAppendix/Expanded view 2/2A/
- EMBOJ-2024-118621-SourceData_ExpandedViewAndAppendix/Expanded view 2/2F/
- EMBOJ-2024-118621-SourceData_ExpandedViewAndAppendix/Expanded view 2/2C/
- EMBOJ-2024-118621-SourceData_ExpandedViewAndAppendix/Expanded view 2/2D/
- EMBOJ-2024-118621-SourceData_ExpandedViewAndAppendix/Expanded view 2/2E/
- EMBOJ-2024-118621-SourceData_ExpandedViewAndAppendix/Expanded view 2/2B/
- EMBOJ-2024-118621-SourceData_ExpandedViewAndAppendix/Expanded view 5/5G/
- EMBOJ-2024-118621-SourceData_ExpandedViewAndAppendix/Expanded view 5/5A/
- EMBOJ-2024-118621-SourceData_ExpandedViewAndAppendix/Expanded view 5/5F/
- EMBOJ-2024-118621-SourceData_ExpandedViewAndAppendix/Expanded view 5/5H/
- EMBOJ-2024-118621-SourceData_ExpandedViewAndAppendix/Expanded view 5/.DS_Store
- __MACOSX/EMBOJ-2024-118621-SourceData_ExpandedViewAndAppendix/Expanded view 5/._.DS_Store
- EMBOJ-2024-118621-SourceData_ExpandedViewAndAppendix/Expanded view 5/5C/
- EMBOJ-2024-118621-SourceData_ExpandedViewAndAppendix/Expanded view 5/5D/
- EMBOJ-2024-118621-SourceData_ExpandedViewAndAppendix/Expanded view 5/5E/
- EMBOJ-2024-118621-SourceData_ExpandedViewAndAppendix/Expanded view 5/5B/
- EMBOJ-2024-118621-SourceData_ExpandedViewAndAppendix/Appendix Figure 1/.DS_Store
- __MACOSX/EMBOJ-2024-118621-SourceData_ExpandedViewAndAppendix/Appendix Figure 1/._.DS_Store
- EMBOJ-2024-118621-SourceData_ExpandedViewAndAppendix/Appendix Figure 1/S1A Tubulin 2.ai
- __MACOSX/EMBOJ-2024-118621-SourceData_ExpandedViewAndAppendix/Appendix Figure 1/._S1A Tubulin 2.ai
- EMBOJ-2024-118621-SourceData_ExpandedViewAndAppendix/Appendix Figure 1/S1A pIkBa.ai
- __MACOSX/EMBOJ-2024-118621-SourceData_ExpandedViewAndAppendix/Appendix Figure 1/._S1A pIkBa.ai
- EMBOJ-2024-118621-SourceData_ExpandedViewAndAppendix/Appendix Figure 1/1A/
- EMBOJ-2024-118621-SourceData_ExpandedViewAndAppendix/Appendix Figure 1/S1B cFLIP.ai
- __MACOSX/EMBOJ-2024-118621-SourceData_ExpandedViewAndAppendix/Appendix Figure 1/._S1B cFLIP.ai
- EMBOJ-2024-118621-SourceData_ExpandedViewAndAppendix/Appendix Figure 1/S1A IkBa.ai
- __MACOSX/EMBOJ-2024-118621-SourceData_ExpandedViewAndAppendix/Appendix Figure 1/._S1A IkBa.ai
- EMBOJ-2024-118621-SourceData_ExpandedViewAndAppendix/Appendix Figure 1/S1A Tubulin 1.ai
- __MACOSX/EMBOJ-2024-118621-SourceData_ExpandedViewAndAppendix/Appendix Figure 1/._S1A Tubulin 1.ai
- EMBOJ-2024-118621-SourceData_ExpandedViewAndAppendix/Appendix Figure 1/1B/
- EMBOJ-2024-118621-SourceData_ExpandedViewAndAppendix/Appendix Figure 1/S1B Tubulin.ai
- __MACOSX/EMBOJ-2024-118621-SourceData_ExpandedViewAndAppendix/Appendix Figure 1/._S1B Tubulin.ai
- EMBOJ-2024-118621-SourceData_ExpandedViewAndAppendix/Expanded view 1/.DS_Store
- __MACOSX/EMBOJ-2024-118621-SourceData_ExpandedViewAndAppendix/Expanded view 1/._.DS_Store
- EMBOJ-2024-118621-SourceData_ExpandedViewAndAppendix/Expanded view 1/1A/
- EMBOJ-2024-118621-SourceData_ExpandedViewAndAppendix/Expanded view 1/1B/
- EMBOJ-2024-118621-SourceData_ExpandedViewAndAppendix/Expanded view 1/1D/
- EMBOJ-2024-118621-SourceData_ExpandedViewAndAppendix/Expanded view 1/1C/
- EMBOJ-2024-118621-SourceData_ExpandedViewAndAppendix/Appendix Figure 2/.DS_Store
- __MACOSX/EMBOJ-2024-118621-SourceData_ExpandedViewAndAppendix/Appendix Figure 2/._.DS_Store
- EMBOJ-2024-118621-SourceData_ExpandedViewAndAppendix/Appendix Figure 2/2A/
- EMBOJ-2024-118621-SourceData_ExpandedViewAndAppendix/Expanded view 4/4B/EV4B GAPDH.tif
- __MACOSX/EMBOJ-2024-118621-SourceData_ExpandedViewAndAppendix/Expanded view 4/4B/._EV4B GAPDH.tif
- EMBOJ-2024-118621-SourceData_ExpandedViewAndAppendix/Expanded view 4/4B/EV4B MLKL.tif
- __MACOSX/EMBOJ-2024-118621-SourceData_ExpandedViewAndAppendix/Expanded view 4/4B/._EV4B MLKL.tif
- EMBOJ-2024-118621-SourceData_ExpandedViewAndAppendix/Expanded view 4/4B/EV4B RIPK3.tif
- __MACOSX/EMBOJ-2024-118621-SourceData_ExpandedViewAndAppendix/Expanded view 4/4B/._EV4B RIPK3.tif
- EMBOJ-2024-118621-SourceData_ExpandedViewAndAppendix/Expanded view 4/4A/EV4A.xlsx
- EMBOJ-2024-118621-SourceData_ExpandedViewAndAppendix/Expanded view 3/3E/EV3E.xlsx
- __MACOSX/EMBOJ-2024-118621-SourceData_ExpandedViewAndAppendix/Expanded view 3/3E/._EV3E.xlsx
- EMBOJ-2024-118621-SourceData_ExpandedViewAndAppendix/Expanded view 3/3B/EV3B.xlsx
- __MACOSX/EMBOJ-2024-118621-SourceData_ExpandedViewAndAppendix/Expanded view 3/3B/._EV3B.xlsx
- EMBOJ-2024-118621-SourceData_ExpandedViewAndAppendix/Expanded view 3/3C/EV3C MLKL.tif
- __MACOSX/EMBOJ-2024-118621-SourceData_ExpandedViewAndAppendix/Expanded view 3/3C/._EV3C MLKL.tif
- EMBOJ-2024-118621-SourceData_ExpandedViewAndAppendix/Expanded view 3/3C/EV3C Tubulin.tif
- __MACOSX/EMBOJ-2024-118621-SourceData_ExpandedViewAndAppendix/Expanded view 3/3C/._EV3C Tubulin.tif
- EMBOJ-2024-118621-SourceData_ExpandedViewAndAppendix/Expanded view 3/3C/EV3C pMLKL.tif
- __MACOSX/EMBOJ-2024-118621-SourceData_ExpandedViewAndAppendix/Expanded view 3/3C/._EV3C pMLKL.tif
- EMBOJ-2024-118621-SourceData_ExpandedViewAndAppendix/Expanded view 3/3D/EV3D RIPK3.tif
- __MACOSX/EMBOJ-2024-118621-SourceData_ExpandedViewAndAppendix/Expanded view 3/3D/._EV3D RIPK3.tif
- EMBOJ-2024-118621-SourceData_ExpandedViewAndAppendix/Expanded view 3/3D/EV3D RIPK1.tif
- __MACOSX/EMBOJ-2024-118621-SourceData_ExpandedViewAndAppendix/Expanded view 3/3D/._EV3D RIPK1.tif
- EMBOJ-2024-118621-SourceData_ExpandedViewAndAppendix/Expanded view 3/3D/EV3D RIPK1 long exposure.tif
- __MACOSX/EMBOJ-2024-118621-SourceData_ExpandedViewAndAppendix/Expanded view 3/3D/._EV3D RIPK1 long exposure.tif
- EMBOJ-2024-118621-SourceData_ExpandedViewAndAppendix/Expanded view 3/3D/EV3D Tubulin 1.tif
- __MACOSX/EMBOJ-2024-118621-SourceData_ExpandedViewAndAppendix/Expanded view 3/3D/._EV3D Tubulin 1.tif
- EMBOJ-2024-118621-SourceData_ExpandedViewAndAppendix/Expanded view 3/3D/EV3D Tubulin 2.tif
- __MACOSX/EMBOJ-2024-118621-SourceData_ExpandedViewAndAppendix/Expanded view 3/3D/._EV3D Tubulin 2.tif
- EMBOJ-2024-118621-SourceData_ExpandedViewAndAppendix/Expanded view 3/3A/EV3A.xlsx
- EMBOJ-2024-118621-SourceData_ExpandedViewAndAppendix/Expanded view 3/3F/.DS_Store
- __MACOSX/EMBOJ-2024-118621-SourceData_ExpandedViewAndAppendix/Expanded view 3/3F/._.DS_Store
- EMBOJ-2024-118621-SourceData_ExpandedViewAndAppendix/Expanded view 3/3F/EV3F RIPK3.tif
- __MACOSX/EMBOJ-2024-118621-SourceData_ExpandedViewAndAppendix/Expanded view 3/3F/._EV3F RIPK3.tif
- EMBOJ-2024-118621-SourceData_ExpandedViewAndAppendix/Expanded view 3/3F/EV3F GAPDH.tif
- __MACOSX/EMBOJ-2024-118621-SourceData_ExpandedViewAndAppendix/Expanded view 3/3F/._EV3F GAPDH.tif
- EMBOJ-2024-118621-SourceData_ExpandedViewAndAppendix/Expanded view 3/3G/EV3G.xlsx
- EMBOJ-2024-118621-SourceData_ExpandedViewAndAppendix/Expanded view 2/2A/EV2A IRF3.tif
- __MACOSX/EMBOJ-2024-118621-SourceData_ExpandedViewAndAppendix/Expanded view 2/2A/._EV2A IRF3.tif
- EMBOJ-2024-118621-SourceData_ExpandedViewAndAppendix/Expanded view 2/2A/EV2A Tubulin.tif
- __MACOSX/EMBOJ-2024-118621-SourceData_ExpandedViewAndAppendix/Expanded view 2/2A/._EV2A Tubulin.tif
- EMBOJ-2024-118621-SourceData_ExpandedViewAndAppendix/Expanded view 2/2A/EV2A p-IRF3.tif
- __MACOSX/EMBOJ-2024-118621-SourceData_ExpandedViewAndAppendix/Expanded view 2/2A/._EV2A p-IRF3.tif
- EMBOJ-2024-118621-SourceData_ExpandedViewAndAppendix/Expanded view 2/2F/EV2F Tubulin 1.tif
- __MACOSX/EMBOJ-2024-118621-SourceData_ExpandedViewAndAppendix/Expanded view 2/2F/._EV2F Tubulin 1.tif
- EMBOJ-2024-118621-SourceData_ExpandedViewAndAppendix/Expanded view 2/2F/EV2F Casp3.tif
- __MACOSX/EMBOJ-2024-118621-SourceData_ExpandedViewAndAppendix/Expanded view 2/2F/._EV2F Casp3.tif
- EMBOJ-2024-118621-SourceData_ExpandedViewAndAppendix/Expanded view 2/2F/EV2F Tubulin 2.tif
- __MACOSX/EMBOJ-2024-118621-SourceData_ExpandedViewAndAppendix/Expanded view 2/2F/._EV2F Tubulin 2.tif
- EMBOJ-2024-118621-SourceData_ExpandedViewAndAppendix/Expanded view 2/2F/.DS_Store
- __MACOSX/EMBOJ-2024-118621-SourceData_ExpandedViewAndAppendix/Expanded view 2/2F/._.DS_Store
- EMBOJ-2024-118621-SourceData_ExpandedViewAndAppendix/Expanded view 2/2F/EV2F FL Casp8.tif
- __MACOSX/EMBOJ-2024-118621-SourceData_ExpandedViewAndAppendix/Expanded view 2/2F/._EV2F FL Casp8.tif
- EMBOJ-2024-118621-SourceData_ExpandedViewAndAppendix/Expanded view 2/2F/EV2F Cl Casp8.tif
- __MACOSX/EMBOJ-2024-118621-SourceData_ExpandedViewAndAppendix/Expanded view 2/2F/._EV2F Cl Casp8.tif
- EMBOJ-2024-118621-SourceData_ExpandedViewAndAppendix/Expanded view 2/2F/EV2F GSDMD.tif
- __MACOSX/EMBOJ-2024-118621-SourceData_ExpandedViewAndAppendix/Expanded view 2/2F/._EV2F GSDMD.tif
- EMBOJ-2024-118621-SourceData_ExpandedViewAndAppendix/Expanded view 2/2C/EV2C.xlsx
- EMBOJ-2024-118621-SourceData_ExpandedViewAndAppendix/Expanded view 2/2D/.DS_Store
- __MACOSX/EMBOJ-2024-118621-SourceData_ExpandedViewAndAppendix/Expanded view 2/2D/._.DS_Store
- EMBOJ-2024-118621-SourceData_ExpandedViewAndAppendix/Expanded view 2/2D/EV2D.xlsx
- EMBOJ-2024-118621-SourceData_ExpandedViewAndAppendix/Expanded view 2/2E/EV2E.xlsx
- EMBOJ-2024-118621-SourceData_ExpandedViewAndAppendix/Expanded view 2/2B/EV2B Tubulin 1.tif
- __MACOSX/EMBOJ-2024-118621-SourceData_ExpandedViewAndAppendix/Expanded view 2/2B/._EV2B Tubulin 1.tif
- EMBOJ-2024-118621-SourceData_ExpandedViewAndAppendix/Expanded view 2/2B/EV2B Tubulin 2.tif
- __MACOSX/EMBOJ-2024-118621-SourceData_ExpandedViewAndAppendix/Expanded view 2/2B/._EV2B Tubulin 2.tif
- EMBOJ-2024-118621-SourceData_ExpandedViewAndAppendix/Expanded view 2/2B/EV2B Tubulin 3.tif
- __MACOSX/EMBOJ-2024-118621-SourceData_ExpandedViewAndAppendix/Expanded view 2/2B/._EV2B Tubulin 3.tif
- EMBOJ-2024-118621-SourceData_ExpandedViewAndAppendix/Expanded view 2/2B/EV2B IkBa.tif
- __MACOSX/EMBOJ-2024-118621-SourceData_ExpandedViewAndAppendix/Expanded view 2/2B/._EV2B IkBa.tif
- EMBOJ-2024-118621-SourceData_ExpandedViewAndAppendix/Expanded view 2/2B/EV2B ERK1-2.tif
- __MACOSX/EMBOJ-2024-118621-SourceData_ExpandedViewAndAppendix/Expanded view 2/2B/._EV2B ERK1-2.tif
- EMBOJ-2024-118621-SourceData_ExpandedViewAndAppendix/Expanded view 2/2B/EV2B p-ERK1-2.tif
- __MACOSX/EMBOJ-2024-118621-SourceData_ExpandedViewAndAppendix/Expanded view 2/2B/._EV2B p-ERK1-2.tif
- EMBOJ-2024-118621-SourceData_ExpandedViewAndAppendix/Expanded view 2/2B/EV2B JNK.tif
- __MACOSX/EMBOJ-2024-118621-SourceData_ExpandedViewAndAppendix/Expanded view 2/2B/._EV2B JNK.tif
- EMBOJ-2024-118621-SourceData_ExpandedViewAndAppendix/Expanded view 2/2B/EV2B p-p65.tif
- __MACOSX/EMBOJ-2024-118621-SourceData_ExpandedViewAndAppendix/Expanded view 2/2B/._EV2B p-p65.tif
- EMBOJ-2024-118621-SourceData_ExpandedViewAndAppendix/Expanded view 2/2B/EV2B p38.tif
- __MACOSX/EMBOJ-2024-118621-SourceData_ExpandedViewAndAppendix/Expanded view 2/2B/._EV2B p38.tif
- EMBOJ-2024-118621-SourceData_ExpandedViewAndAppendix/Expanded view 2/2B/EV2B p-JNK.tif
- __MACOSX/EMBOJ-2024-118621-SourceData_ExpandedViewAndAppendix/Expanded view 2/2B/._EV2B p-JNK.tif
- EMBOJ-2024-118621-SourceData_ExpandedViewAndAppendix/Expanded view 2/2B/EV2B p65.tif
- __MACOSX/EMBOJ-2024-118621-SourceData_ExpandedViewAndAppendix/Expanded view 2/2B/._EV2B p65.tif
- EMBOJ-2024-118621-SourceData_ExpandedViewAndAppendix/Expanded view 2/2B/EV2B p-p38.tif
- __MACOSX/EMBOJ-2024-118621-SourceData_ExpandedViewAndAppendix/Expanded view 2/2B/._EV2B p-p38.tif
- EMBOJ-2024-118621-SourceData_ExpandedViewAndAppendix/Expanded view 5/5G/EV5G.xlsx
- EMBOJ-2024-118621-SourceData_ExpandedViewAndAppendix/Expanded view 5/5A/EV5A.xlsx
- EMBOJ-2024-118621-SourceData_ExpandedViewAndAppendix/Expanded view 5/5F/EV5F Cl Casp8.tif
- __MACOSX/EMBOJ-2024-118621-SourceData_ExpandedViewAndAppendix/Expanded view 5/5F/._EV5F Cl Casp8.tif
- EMBOJ-2024-118621-SourceData_ExpandedViewAndAppendix/Expanded view 5/5F/EV5F Casp3.tif
- __MACOSX/EMBOJ-2024-118621-SourceData_ExpandedViewAndAppendix/Expanded view 5/5F/._EV5F Casp3.tif
- EMBOJ-2024-118621-SourceData_ExpandedViewAndAppendix/Expanded view 5/5F/EV5F FL Casp8.tif
- __MACOSX/EMBOJ-2024-118621-SourceData_ExpandedViewAndAppendix/Expanded view 5/5F/._EV5F FL Casp8.tif
- EMBOJ-2024-118621-SourceData_ExpandedViewAndAppendix/Expanded view 5/5F/EV5F Tubulin.tif
- __MACOSX/EMBOJ-2024-118621-SourceData_ExpandedViewAndAppendix/Expanded view 5/5F/._EV5F Tubulin.tif
- EMBOJ-2024-118621-SourceData_ExpandedViewAndAppendix/Expanded view 5/5H/EV5H GSDMD.tif
- __MACOSX/EMBOJ-2024-118621-SourceData_ExpandedViewAndAppendix/Expanded view 5/5H/._EV5H GSDMD.tif
- EMBOJ-2024-118621-SourceData_ExpandedViewAndAppendix/Expanded view 5/5H/EV5H Tubulin 1.tif
- __MACOSX/EMBOJ-2024-118621-SourceData_ExpandedViewAndAppendix/Expanded view 5/5H/._EV5H Tubulin 1.tif
- EMBOJ-2024-118621-SourceData_ExpandedViewAndAppendix/Expanded view 5/5H/EV5H Tubulin 3.tif
- __MACOSX/EMBOJ-2024-118621-SourceData_ExpandedViewAndAppendix/Expanded view 5/5H/._EV5H Tubulin 3.tif
- EMBOJ-2024-118621-SourceData_ExpandedViewAndAppendix/Expanded view 5/5H/EV5H Tubulin 2.tif
- __MACOSX/EMBOJ-2024-118621-SourceData_ExpandedViewAndAppendix/Expanded view 5/5H/._EV5H Tubulin 2.tif
- EMBOJ-2024-118621-SourceData_ExpandedViewAndAppendix/Expanded view 5/5H/EV5H Casp1.tif
- __MACOSX/EMBOJ-2024-118621-SourceData_ExpandedViewAndAppendix/Expanded view 5/5H/._EV5H Casp1.tif
- EMBOJ-2024-118621-SourceData_ExpandedViewAndAppendix/Expanded view 5/5H/EV5H Casp11.tif
- __MACOSX/EMBOJ-2024-118621-SourceData_ExpandedViewAndAppendix/Expanded view 5/5H/._EV5H Casp11.tif
- EMBOJ-2024-118621-SourceData_ExpandedViewAndAppendix/Expanded view 5/5H/EV5H Casp3.tif
- __MACOSX/EMBOJ-2024-118621-SourceData_ExpandedViewAndAppendix/Expanded view 5/5H/._EV5H Casp3.tif
- EMBOJ-2024-118621-SourceData_ExpandedViewAndAppendix/Expanded view 5/5H/EV5H FL Casp8.tif
- __MACOSX/EMBOJ-2024-118621-SourceData_ExpandedViewAndAppendix/Expanded view 5/5H/._EV5H FL Casp8.tif
- EMBOJ-2024-118621-SourceData_ExpandedViewAndAppendix/Expanded view 5/5H/EV5H Casp1 long exposure.tif
- __MACOSX/EMBOJ-2024-118621-SourceData_ExpandedViewAndAppendix/Expanded view 5/5H/._EV5H Casp1 long exposure.tif
- EMBOJ-2024-118621-SourceData_ExpandedViewAndAppendix/Expanded view 5/5H/EV5H Cl Casp8.tif
- __MACOSX/EMBOJ-2024-118621-SourceData_ExpandedViewAndAppendix/Expanded view 5/5H/._EV5H Cl Casp8.tif
- EMBOJ-2024-118621-SourceData_ExpandedViewAndAppendix/Expanded view 5/5C/EV5C.xlsx
- EMBOJ-2024-118621-SourceData_ExpandedViewAndAppendix/Expanded view 5/5D/EV5D pMLKL.tif
- __MACOSX/EMBOJ-2024-118621-SourceData_ExpandedViewAndAppendix/Expanded view 5/5D/._EV5D pMLKL.tif
- EMBOJ-2024-118621-SourceData_ExpandedViewAndAppendix/Expanded view 5/5D/EV5D MLKL.tif
- __MACOSX/EMBOJ-2024-118621-SourceData_ExpandedViewAndAppendix/Expanded view 5/5D/._EV5D MLKL.tif
- EMBOJ-2024-118621-SourceData_ExpandedViewAndAppendix/Expanded view 5/5D/EV5D Tubulin.tif
- __MACOSX/EMBOJ-2024-118621-SourceData_ExpandedViewAndAppendix/Expanded view 5/5D/._EV5D Tubulin.tif
- EMBOJ-2024-118621-SourceData_ExpandedViewAndAppendix/Expanded view 5/5E/EV5E Casp1 long exposure.tif
- __MACOSX/EMBOJ-2024-118621-SourceData_ExpandedViewAndAppendix/Expanded view 5/5E/._EV5E Casp1 long exposure.tif
- EMBOJ-2024-118621-SourceData_ExpandedViewAndAppendix/Expanded view 5/5E/EV5E GSDMD.tif
- __MACOSX/EMBOJ-2024-118621-SourceData_ExpandedViewAndAppendix/Expanded view 5/5E/._EV5E GSDMD.tif
- EMBOJ-2024-118621-SourceData_ExpandedViewAndAppendix/Expanded view 5/5E/EV5E Casp1.tif
- __MACOSX/EMBOJ-2024-118621-SourceData_ExpandedViewAndAppendix/Expanded view 5/5E/._EV5E Casp1.tif
- EMBOJ-2024-118621-SourceData_ExpandedViewAndAppendix/Expanded view 5/5E/EV5E Tubulin.tif
- __MACOSX/EMBOJ-2024-118621-SourceData_ExpandedViewAndAppendix/Expanded view 5/5E/._EV5E Tubulin.tif
- EMBOJ-2024-118621-SourceData_ExpandedViewAndAppendix/Expanded view 5/5B/EV5B.xlsx
- EMBOJ-2024-118621-SourceData_ExpandedViewAndAppendix/Appendix Figure 1/1A/S1A Tubulin 2.tif
- __MACOSX/EMBOJ-2024-118621-SourceData_ExpandedViewAndAppendix/Appendix Figure 1/1A/._S1A Tubulin 2.tif
- EMBOJ-2024-118621-SourceData_ExpandedViewAndAppendix/Appendix Figure 1/1A/S1A Tubulin 1.tif
- __MACOSX/EMBOJ-2024-118621-SourceData_ExpandedViewAndAppendix/Appendix Figure 1/1A/._S1A Tubulin 1.tif
- EMBOJ-2024-118621-SourceData_ExpandedViewAndAppendix/Appendix Figure 1/1A/.DS_Store
- __MACOSX/EMBOJ-2024-118621-SourceData_ExpandedViewAndAppendix/Appendix Figure 1/1A/._.DS_Store
- EMBOJ-2024-118621-SourceData_ExpandedViewAndAppendix/Appendix Figure 1/1A/S1A pIkBa.tif
- __MACOSX/EMBOJ-2024-118621-SourceData_ExpandedViewAndAppendix/Appendix Figure 1/1A/._S1A pIkBa.tif
- EMBOJ-2024-118621-SourceData_ExpandedViewAndAppendix/Appendix Figure 1/1A/S1A IkBa.tif
- __MACOSX/EMBOJ-2024-118621-SourceData_ExpandedViewAndAppendix/Appendix Figure 1/1A/._S1A IkBa.tif
- EMBOJ-2024-118621-SourceData_ExpandedViewAndAppendix/Appendix Figure 1/1B/S1B Tubulin.tif
- __MACOSX/EMBOJ-2024-118621-SourceData_ExpandedViewAndAppendix/Appendix Figure 1/1B/._S1B Tubulin.tif
- EMBOJ-2024-118621-SourceData_ExpandedViewAndAppendix/Appendix Figure 1/1B/.DS_Store
- __MACOSX/EMBOJ-2024-118621-SourceData_ExpandedViewAndAppendix/Appendix Figure 1/1B/._.DS_Store
- EMBOJ-2024-118621-SourceData_ExpandedViewAndAppendix/Appendix Figure 1/1B/S1B cFLIP.tif
- __MACOSX/EMBOJ-2024-118621-SourceData_ExpandedViewAndAppendix/Appendix Figure 1/1B/._S1B cFLIP.tif
- EMBOJ-2024-118621-SourceData_ExpandedViewAndAppendix/Expanded view 1/1A/EV1A IkBa.tif
- __MACOSX/EMBOJ-2024-118621-SourceData_ExpandedViewAndAppendix/Expanded view 1/1A/._EV1A IkBa.tif
- EMBOJ-2024-118621-SourceData_ExpandedViewAndAppendix/Expanded view 1/1A/EV1A p-IkBa.tif
- __MACOSX/EMBOJ-2024-118621-SourceData_ExpandedViewAndAppendix/Expanded view 1/1A/._EV1A p-IkBa.tif
- EMBOJ-2024-118621-SourceData_ExpandedViewAndAppendix/Expanded view 1/1A/EV1A Tubulin 2.tif
- __MACOSX/EMBOJ-2024-118621-SourceData_ExpandedViewAndAppendix/Expanded view 1/1A/._EV1A Tubulin 2.tif
- EMBOJ-2024-118621-SourceData_ExpandedViewAndAppendix/Expanded view 1/1A/EV1A Tubulin 1.tif
- __MACOSX/EMBOJ-2024-118621-SourceData_ExpandedViewAndAppendix/Expanded view 1/1A/._EV1A Tubulin 1.tif
- EMBOJ-2024-118621-SourceData_ExpandedViewAndAppendix/Expanded view 1/1B/EV1B MCL-1.tif
- __MACOSX/EMBOJ-2024-118621-SourceData_ExpandedViewAndAppendix/Expanded view 1/1B/._EV1B MCL-1.tif
- EMBOJ-2024-118621-SourceData_ExpandedViewAndAppendix/Expanded view 1/1B/EV1B Tubulin.tif
- __MACOSX/EMBOJ-2024-118621-SourceData_ExpandedViewAndAppendix/Expanded view 1/1B/._EV1B Tubulin.tif
- EMBOJ-2024-118621-SourceData_ExpandedViewAndAppendix/Expanded view 1/1D/EV1D.xlsx
- EMBOJ-2024-118621-SourceData_ExpandedViewAndAppendix/Expanded view 1/1C/EV1C.xlsx
- EMBOJ-2024-118621-SourceData_ExpandedViewAndAppendix/Appendix Figure 2/2A/Cr_4h.tif
- __MACOSX/EMBOJ-2024-118621-SourceData_ExpandedViewAndAppendix/Appendix Figure 2/2A/._Cr_4h.tif
- EMBOJ-2024-118621-SourceData_ExpandedViewAndAppendix/Appendix Figure 2/2A/Yptb_1h.tif
- __MACOSX/EMBOJ-2024-118621-SourceData_ExpandedViewAndAppendix/Appendix Figure 2/2A/._Yptb_1h.tif
- EMBOJ-2024-118621-SourceData_ExpandedViewAndAppendix/Appendix Figure 2/2A/Cr_5h.tif
- __MACOSX/EMBOJ-2024-118621-SourceData_ExpandedViewAndAppendix/Appendix Figure 2/2A/._Cr_5h.tif
- EMBOJ-2024-118621-SourceData_ExpandedViewAndAppendix/Appendix Figure 2/2A/Cr_2h.tif
- __MACOSX/EMBOJ-2024-118621-SourceData_ExpandedViewAndAppendix/Appendix Figure 2/2A/._Cr_2h.tif
- EMBOJ-2024-118621-SourceData_ExpandedViewAndAppendix/Appendix Figure 2/2A/Cr_3h.tif
- __MACOSX/EMBOJ-2024-118621-SourceData_ExpandedViewAndAppendix/Appendix Figure 2/2A/._Cr_3h.tif
- EMBOJ-2024-118621-SourceData_ExpandedViewAndAppendix/Appendix Figure 2/2A/Yptb_4h.tif
- __MACOSX/EMBOJ-2024-118621-SourceData_ExpandedViewAndAppendix/Appendix Figure 2/2A/._Yptb_4h.tif
- EMBOJ-2024-118621-SourceData_ExpandedViewAndAppendix/Appendix Figure 2/2A/Cr_1h.tif
- __MACOSX/EMBOJ-2024-118621-SourceData_ExpandedViewAndAppendix/Appendix Figure 2/2A/._Cr_1h.tif
- EMBOJ-2024-118621-SourceData_ExpandedViewAndAppendix/Appendix Figure 2/2A/Yptb_5h.tif
- __MACOSX/EMBOJ-2024-118621-SourceData_ExpandedViewAndAppendix/Appendix Figure 2/2A/._Yptb_5h.tif
- EMBOJ-2024-118621-SourceData_ExpandedViewAndAppendix/Appendix Figure 2/2A/Yptb_2h.tif
- __MACOSX/EMBOJ-2024-118621-SourceData_ExpandedViewAndAppendix/Appendix Figure 2/2A/._Yptb_2h.tif
- EMBOJ-2024-118621-SourceData_ExpandedViewAndAppendix/Appendix Figure 2/2A/Yptb_3h.tif
- __MACOSX/EMBOJ-2024-118621-SourceData_ExpandedViewAndAppendix/Appendix Figure 2/2A/._Yptb_3h.tif
