# Supplementary material for: A bacterial network of T3SS effectors counteracts host pro-inflammatory responses and cell death to promote infection
Source: EMBO J. 2025 Mar 24;44(9):2424–45. doi: 10.1038/s44318-025-00412-5 (PMC12048508; doi:10.1038/s44318-025-00412-5)
Supplement: Supplementary file 8 — EV Figure Source Data [file 44318_2025_412_MOESM8_ESM.zip › EMBOJ-2024-118621-SourceData_ExpandedViewAndAppendix/Expanded view 4/4A/EV4A.xlsx]

## Sheet: Sheet1
	C57BL/6			Trif-/-
	Exp116	Exp158	Exp355	Exp116	Exp158	Exp355
UT	12.7234	22.1184	12.931	13.2305	20.2444	7.45257
Cr ICC169	31.5668	37.5292	33.0049	27.5289	26.3546	29.6748
Cr ICC169 + GSK'872	26.5825	42.0293	41.8719	17.1462	28.4759	30.0813
Cr ΔespL	94.2376	69.8366	76.601	52.9516	50.6341	44.3089
Cr ΔespL + GSK'872	46.6246	51.454	60.8374	18.8371	31.8192	35.3659
