# Supplementary material for: A bacterial network of T3SS effectors counteracts host pro-inflammatory responses and cell death to promote infection
Source: EMBO J. 2025 Mar 24;44(9):2424–45. doi: 10.1038/s44318-025-00412-5 (PMC12048508; doi:10.1038/s44318-025-00412-5)
Supplement: Supplementary file 8 — EV Figure Source Data [file 44318_2025_412_MOESM8_ESM.zip › EMBOJ-2024-118621-SourceData_ExpandedViewAndAppendix/Expanded view 3/3E/EV3E.xlsx]

## Sheet: Sheet1
Time (h)	Unprimed			LPS			TNF
0	391.728	1254.72	838.441	363.373	986.064	1327.3	1295.24	761.623	2348.57
0.5	133.508	470.286	391.818	202.994	488.056	796.814	875.836	306.675	793.276
1	202.279	539.14	369.42	229.27	554.314	1014.83	979.976	441.497	298.086
1.5	322.283	278.089	240.033	124.414	416.007	609.209	1069.67	270.19	503.903
2	209.847	235.581	193.714	121.36	365.968	500.183	1095.88	211.302	691.545
2.5	110.311	274.29	209.967	70.7013	409.716	397.283	1096.47	390.31	417.011
3	120.959	157.258	292.01	52.378	806.176	309.502	1212.49	741.654	679.571
3.5	171.097	150.893	265.106	38.7751	1044.71	253.756	1580.87	583.913	775.081
4	195.388	109.27	510.587	42.6564	1215.42	210.132	1457.28	521.974	1563.62
4.5	234.391	125.047	322.787	33.3232	861.39	176.702	1784.62	1240.4	1721.39
5	350.394	184.749	288.447	507.784	872.864	185.882	2001.21	953.109	1760.1
5.5	463.9	232.638	265.871	316.124	1551.1	144.577	2169.97	2380.95	2904.17
6	202.518	306.44	294.895	148.719	1794.12	270.864	2728.67	2257.07	3725.6
6.5	198.042	176.602	298.227	326.689	1692.89	226	3216.51	3837.91	5391.6
7	185.704	72.9043	271.769	314.686	1753.63	387.598	3326.86	4193.6	6442.35
7.5	209.322	145.982	296.796	628.623	1673.12	272.401	3376.19	3914.68	6907.87
8	331.248	120.81	429.837	424.646	1908.52	213.509	4581.05	5103.79	8980.08
8.5	300.368	80.9272	337.742	400.503	1538.92	588.385	7746.06	6785.99	9814.48
9	392.583	45.7771	315.405	283.127	1890.3	842.372	8913.96	6939.01	10094
9.5	300.81	20.1998	320.65	636.026	2093.98	916.417	8923.78	9590.13	12257
10	315.992	54.4737	366.13	549.854	1505.05	1064.88	10389.7	10370.7	13862.3
