# Supplementary material for: A bacterial network of T3SS effectors counteracts host pro-inflammatory responses and cell death to promote infection
Source: EMBO J. 2025 Mar 24;44(9):2424–45. doi: 10.1038/s44318-025-00412-5 (PMC12048508; doi:10.1038/s44318-025-00412-5)
Supplement: Supplementary file 8 — EV Figure Source Data [file 44318_2025_412_MOESM8_ESM.zip › EMBOJ-2024-118621-SourceData_ExpandedViewAndAppendix/Expanded view 3/3A/EV3A.xlsx]

## Sheet: Sheet1
	Day 10		Day 12		Day 14		Day 16		Day 18
Mouse #	Cr	ΔespL	Cr	ΔespL	Cr	ΔespL	Cr	ΔespL	Cr	ΔespL
1	9.30287	8.51387	8.09179	6.7466	6.11993	4.16237	7.09187	3.46392	3.31307	0
2	9.33923	9.22652	7.36824	7.26707	9.07793	5.73761	6.39568	3.08478	6.05419	0
3	9.59631	9.90502		8.87762	7.52163	4.55078	5.1166	2.97565	5.24395	0
4						7.21365		5.24275	0	0
5	9.30332	10.2512	8.8085	10.4308	6.98376	9.99778	4.38987	4.65477	6.4994	0
6	8.20514	9.37503	9.1707	7.05017	7.22	6.84365	6.37319	7.55321	0	0
7		9.34222	8.77815	7.25095	7.28679	7.02119	6.2801	4.79538	0	0
8				7.62769	7.46696	7.0949	3.00804	4.48782	0	0
9	8.383	7.9117	7.98375	6.65711	6.39954	5.03777	6.85996	2.73091	4.58581	0
10	8.51318	7.91278	8.75343	7.86582	6.77997	5.37207	3.94632	0	4.47055	3.19037
11	8.12356	7.63947	8.58265	7.88093	7.36251	6.63451	4.03735	4.07676	3.68698	0
12		7.63947	8.39219	6.69976	7.94268	6.3156	4.41943	0	4.17974	3.26067
