# Supplementary material for: A bacterial network of T3SS effectors counteracts host pro-inflammatory responses and cell death to promote infection
Source: EMBO J. 2025 Mar 24;44(9):2424–45. doi: 10.1038/s44318-025-00412-5 (PMC12048508; doi:10.1038/s44318-025-00412-5)
Supplement: Supplementary file 8 — EV Figure Source Data [file 44318_2025_412_MOESM8_ESM.zip › EMBOJ-2024-118621-SourceData_ExpandedViewAndAppendix/Expanded view 3/3G/EV3G.xlsx]

## Sheet: Sheet1
Time (h)	TNF		TNF/Emr		TNF/Emr + GSK'872
0	864371	410022	721909	906299	1106740	1183142
0.5	855406	358612	712356	965044	996823	1192177
1	842892	505201	778089	898400	1130122	1309591
1.5	816333	519662	951928	1081000	1233442	1169963
2	860898	415421	1850712	1543898	1188833	1185242
2.5	811031	423826	2564003	2127422	1245424	1265425
3	958007	505551	3578020	2828830	1280264	1331977
3.5	855349	572253	4323165	3532561	1353612	1419583
4	940568	672446	5251802	3830904	1694043	1498980
4.5	996844	561523	6533975	4749291	1822341	1620127
5	993538	624057	6735987	5373822	1923159	1636036
5.5	1269341	707685	7500434	5824330	1929513	1894666
6	1436063	735908	8046352	6244263	1999602	1886292
6.5	1590656	783384	8720252	6909072	2116246	1980283
7	1750062	933398	8832092	7160506	2103858	2009296
7.5	1814668	1081166	9202106	7582248	2290392	2133123
8	2155988	1172237	9662156	8026490	2457313	2181417
8.5	2349275	1438523	10100000	8308503	2598209	2247525
9	2520802	1661889	10100000	8686645	2606101	2327022
9.5	2665756	1847861	10300000	8686965	2621069	2395139
10	2891806	2088281	10600000	9035595	2622097	2378541
