# Supplementary material for: A bacterial network of T3SS effectors counteracts host pro-inflammatory responses and cell death to promote infection
Source: EMBO J. 2025 Mar 24;44(9):2424–45. doi: 10.1038/s44318-025-00412-5 (PMC12048508; doi:10.1038/s44318-025-00412-5)
Supplement: Supplementary file 8 — EV Figure Source Data [file 44318_2025_412_MOESM8_ESM.zip › EMBOJ-2024-118621-SourceData_ExpandedViewAndAppendix/Expanded view 2/2C/EV2C.xlsx]

## Sheet: Sheet1
	C57BL/6				Trif-/-				Tnfr1-/-
Time (h)	Exp16 (Ghin Ray)	Exp32 (Ghin Ray)	Exp60 (Ghin Ray)	Exp437	Exp16 (Ghin Ray)	Exp32 (Ghin Ray)	Exp60 (Ghin Ray)	Exp437	Exp16 (Ghin Ray)	Exp32 (Ghin Ray)	Exp60 (Ghin Ray)	Exp437
0	0	0	0.019359	0	0.008843	0	0.015406	0	0	0	0.032645	0
2	0.240353	0.250863	0.18031	0.1293	0.235683	0.201846	0.149389	0.183572	0	0	0.028577	0.0262307
4	0.475206	0.520072	0.35734	0.193478	0.469543	0.392432	0.324995	0.265028	0	0	0.027316	0.00793878
8	1.18831	1.19244	0.609799	0.508017	0.916232	1.03018	0.714706	0.701515	0	0	0.041856	0.0253342
