# Supplementary material for: A bacterial network of T3SS effectors counteracts host pro-inflammatory responses and cell death to promote infection
Source: EMBO J. 2025 Mar 24;44(9):2424–45. doi: 10.1038/s44318-025-00412-5 (PMC12048508; doi:10.1038/s44318-025-00412-5)
Supplement: Supplementary file 8 — EV Figure Source Data [file 44318_2025_412_MOESM8_ESM.zip › EMBOJ-2024-118621-SourceData_ExpandedViewAndAppendix/Expanded view 2/2D/EV2D.xlsx]

## Sheet: Sheet1
	C57BL/6			Trif-/-			Tnfr1-/-
	Exp61 (Ghin Ray)	Exp62 (Ghin Ray)	Exp64 (Ghin Ray)	Exp61 (Ghin Ray)	Exp62 (Ghin Ray)	Exp64 (Ghin Ray)	Exp61 (Ghin Ray)	Exp62 (Ghin Ray)	Exp64 (Ghin Ray)
TNF	13.9405	15.3551	10.9091	16.3233	16.5517	12.4031	12.5683	16.1125	11.6923
TNF/TPCA 2h	47.2119	29.7505	25.7143	31.2203	27.931	23.4496	16.6667	12.7877	16.6154
TNF/TPCA 5h	91.6357	83.3013	78.7013	73.0586	82.4138	82.3643	17.8962	15.0895	23.0769
TNF/5z7 2h	26.3941	13.6276	11.4286	23.6133	19.4828	11.2403	17.2131	14.578	9.84615
TNF/5z7 5h	76.2082	77.3512	75.8442	61.9651	73.9655	67.0543	23.224	16.1125	20.6154
