# Supplementary material for: A bacterial network of T3SS effectors counteracts host pro-inflammatory responses and cell death to promote infection
Source: EMBO J. 2025 Mar 24;44(9):2424–45. doi: 10.1038/s44318-025-00412-5 (PMC12048508; doi:10.1038/s44318-025-00412-5)
Supplement: Supplementary file 8 — EV Figure Source Data [file 44318_2025_412_MOESM8_ESM.zip › EMBOJ-2024-118621-SourceData_ExpandedViewAndAppendix/Expanded view 2/2E/EV2E.xlsx]

## Sheet: Sheet1
	C57BL/6			Trif-/-			Tnfr1-/-
	Exp61 (Ghin Ray)	Exp64 (Ghin Ray)	Exp67 (Ghin Ray)	Exp61 (Ghin Ray)	Exp64 (Ghin Ray)	Exp67 (Ghin Ray)	Exp61 (Ghin Ray)	Exp64 (Ghin Ray)	Exp67 (Ghin Ray)
LPS	13.9405	8.05195	11.9374	16.3233	13.7597	12.7496	12.5683	11.3846	9.90099
LPS+TPCA 3h	21.5613	18.961	12.7202	16.9572	19.7674	15.0538	17.2131	19.3846	14.3564
LPS+TPCA 5h	62.2677	30.6494	27.9843	14.2631	21.5116	21.9662	29.7814	22.4615	15.8416
LPS+5z7 3h	23.7918	13.5065	12.3288	18.859	14.5349	10.9063	18.4426	15.3846	8.41584
LPS+5z7 5h	64.684	60.2597	41.0959	36.1331	41.6667	30.4148	46.7213	43.3846	20.5446
