# Supplementary material for: A bacterial network of T3SS effectors counteracts host pro-inflammatory responses and cell death to promote infection
Source: EMBO J. 2025 Mar 24;44(9):2424–45. doi: 10.1038/s44318-025-00412-5 (PMC12048508; doi:10.1038/s44318-025-00412-5)
Supplement: Supplementary file 8 — EV Figure Source Data [file 44318_2025_412_MOESM8_ESM.zip › EMBOJ-2024-118621-SourceData_ExpandedViewAndAppendix/Expanded view 5/5G/EV5G.xlsx]

## Sheet: Sheet1
	C57BL/6			Casp11-/-
	Exp390	Exp391	Exp393	Exp390	Exp391	Exp393
UT	13.8053	16	9.07173	16.9982	17.1271	9.88142
Cr	26.7257	30.6667	33.7553	36.1664	27.9926	32.6087
ΔnleB	60.354	58.2857	69.6203	75.5877	63.1676	64.6245
ΔespL	72.5664	67.619	62.0253	74.141	81.2155	61.8577
ΔnleB/espL	82.4779	82.0952	77.8481	91.5009	90.2394	82.6087
