# Supplementary material for: A bacterial network of T3SS effectors counteracts host pro-inflammatory responses and cell death to promote infection
Source: EMBO J. 2025 Mar 24;44(9):2424–45. doi: 10.1038/s44318-025-00412-5 (PMC12048508; doi:10.1038/s44318-025-00412-5)
Supplement: Supplementary file 8 — EV Figure Source Data [file 44318_2025_412_MOESM8_ESM.zip › EMBOJ-2024-118621-SourceData_ExpandedViewAndAppendix/Expanded view 5/5A/EV5A.xlsx]

## Sheet: Sheet1
	UT			Cr			ΔnleB			ΔespL			ΔnleB/espL			ΔnleB/espL s12-nleB			ΔnleB/espL s12-espL
	Exp310	Exp317	Exp319	Exp310	Exp317	Exp319	Exp310	Exp317	Exp319	Exp310	Exp317	Exp319	Exp310	Exp317	Exp319	Exp310	Exp317	Exp319	Exp310	Exp317	Exp319
3h	8.80829	16	12.0332	11.399	25.2121	19.7787	16.8394	24.9697	20.3319	42.487	23.0303	34.9931	29.7927	25.9394	30.2905	19.171	21.5758	22.9599	12.6943	17.9394	16.5975
5h	8.80829	16	12.0332	21.5026	31.8788	21.8534	45.5959	46.7879	40.9405	77.2021	50.6667	64.177	81.6062	70.7879	71.6459	62.1762	53.8182	56.1549	50.5181	42.1818	39.5574
