# Supplementary material for: A bacterial network of T3SS effectors counteracts host pro-inflammatory responses and cell death to promote infection
Source: EMBO J. 2025 Mar 24;44(9):2424–45. doi: 10.1038/s44318-025-00412-5 (PMC12048508; doi:10.1038/s44318-025-00412-5)
Supplement: Supplementary file 8 — EV Figure Source Data [file 44318_2025_412_MOESM8_ESM.zip › EMBOJ-2024-118621-SourceData_ExpandedViewAndAppendix/Expanded view 5/5C/EV5C.xlsx]

## Sheet: Sheet1
	UT			Cr			ΔnleF			ΔespL			ΔnleF/espL
	Exp190	Exp269	Exp271	Exp190	Exp269	Exp271	Exp190	Exp269	Exp271	Exp190	Exp269	Exp271	Exp190	Exp269	Exp271
3h	18.2841	12.782	16.1585	33.0761	18.0451	17.6829	28.9694	15.0376	14.3293	41.695	24.0602	19.8171	34.724	28.5714	30.4878
5h	18.2841	12.782	16.1585	40.2171	25.5639	20.1219	40.4264	22.807	26.5244	66.5708	51.6291	57.9268	59.639	72.4311	64.3293
3h + GSK'872	18.2841	12.782	16.1585	24.4965	20.5514	9.14634	29.0609	17.0426	13.4146	26.3798	21.8045	12.8049	25.0327	21.0526	14.939
5h + GSK'872	18.2841	12.782	16.1585	42.3097	22.807	24.3902	47.9597	21.0526	27.7439	51.4779	30.3258	36.2805	42.8067	43.3584	42.3781
