# Supplementary material for: A bacterial network of T3SS effectors counteracts host pro-inflammatory responses and cell death to promote infection
Source: EMBO J. 2025 Mar 24;44(9):2424–45. doi: 10.1038/s44318-025-00412-5 (PMC12048508; doi:10.1038/s44318-025-00412-5)
Supplement: Supplementary file 8 — EV Figure Source Data [file 44318_2025_412_MOESM8_ESM.zip › EMBOJ-2024-118621-SourceData_ExpandedViewAndAppendix/Expanded view 5/5B/EV5B.xlsx]

## Sheet: Sheet1
	iCasp8/Mlkl-/-			iMlkl-/-
	Exp380	Exp388	Exp389	Exp380	Exp388	Exp389
UT	18.75	26.9767	21.2411	22.2619	17.8313	17.4641
Cr	22.4185	35.5814	31.5036	34.1667	29.1566	27.7512
ΔnleB	21.3315	35.1163	31.7422	41.4286	41.6867	50.4785
ΔespL	20.788	34.4186	29.3556	32.9762	28.1928	25.5981
ΔnleB/espL	21.0598	34.4186	30.0716	54.1667	64.3373	64.5933
