# Supplementary material for: A bacterial network of T3SS effectors counteracts host pro-inflammatory responses and cell death to promote infection
Source: EMBO J. 2025 Mar 24;44(9):2424–45. doi: 10.1038/s44318-025-00412-5 (PMC12048508; doi:10.1038/s44318-025-00412-5)
Supplement: Supplementary file 8 — EV Figure Source Data [file 44318_2025_412_MOESM8_ESM.zip › EMBOJ-2024-118621-SourceData_ExpandedViewAndAppendix/Expanded view 1/1D/EV1D.xlsx]

## Sheet: Sheet1
Time (h)	C57BL/6 Cr		Tnfr1-/-Cr		Trif-/- Cr
0	793.668	1240.05	643.084	786.18	1225.59	1889.39
0.5	675.749	953.925	554.816	660.909	1130.09	1567.08
1	1201.51	1197.69	630.225	609.393	1512.18	1884.35
1.5	1320.75	1113.16	639.426	611.639	1361.26	1760.4
2	5774.97	4089.34	1275.06	1838.5	2348.57	1869.99
2.5	18167.1	15668.1	6619.99	7518.13	4923.03	5084.86
3	37711.7	32724.7	16920.8	21346.7	11788.4	11546.9
3.5	62647.4	54456	29725.8	39383	19935	17475.5
4	86988.3	78060.4	38831.1	55086.2	34587.2	27873.3
4.5	112334	101158	47738	67413.1	49713.7	39109.4
5	132633	120551	54829.7	75886.8	64335.9	52134.2
5.5	154669	161884	65226.9	96274.8	88256.5	71539.9
6	157981	166833	59865.2	101345	94480.8	71713.9
