# Supplementary material for: A bacterial network of T3SS effectors counteracts host pro-inflammatory responses and cell death to promote infection
Source: EMBO J. 2025 Mar 24;44(9):2424–45. doi: 10.1038/s44318-025-00412-5 (PMC12048508; doi:10.1038/s44318-025-00412-5)
Supplement: Supplementary file 8 — EV Figure Source Data [file 44318_2025_412_MOESM8_ESM.zip › EMBOJ-2024-118621-SourceData_ExpandedViewAndAppendix/Expanded view 1/1C/EV1C.xlsx]

## Sheet: Sheet1
	C57BL/6			Tnfr1-/-			Trif-/-
	Exp205	Exp212	Exp215	Exp205	Exp212	Exp215	Exp205	Exp212	Exp215
UT	10.1205	15.5914	25.4369	8.60465	14.1936	16.8399	18.1237	15.5056	22.3195
Cr	23.8554	37.6344	31.8447	15	21.7204	14.553	16.3113	16.8539	13.895
